# Supplementary material for: miRNAsofAedesaegypti (Linnaeus 1762) conserved in six orders of the class Insecta
Source: Sci Rep. 2021 May 21;11:10706. doi: 10.1038/s41598-021-90095-9 (PMC8139948; doi:10.1038/s41598-021-90095-9)
Supplement: Supplementary file 1 — Supplementary Information 1. [file 41598_2021_90095_MOESM1_ESM.ods]

## Sheet: Hoja1
Supplementary table 1. Summary of miRNAs bioinformatics analyses.
Biological function	miRNAs	Conservation	Expression	References
Metamorphosis	aae-bantam-5p	Culicidae	Males (Down)	Bryant et al. 2010
	aae-let-7	Ho + He	Eggs (Down)	Mead and Tu 2008; Belles 2017
	aae-miR-133	Ho	Basal expression	Sempere et al. 2003
	aae-miR-14	Ho + He	Basal expression	Cristino et al. 2011; Belles 2017
	aae-miR-1890	Culicidae	Basal expression	Lucas et al. 2015
	aae-miR-252-5p	Ho	Basal expression	Towler et al. 2015
	aae-miR-263a-5p	Ho + He	Males (Up)	Hilgers et al. 2010
	aae-miR-276-3p	Ho + He	Basal expression	Jaubert et al. 2007; Liu et al. 2009; Cristino et al. 2011; Wei et al. 2009; Wu et al. 2013
	aae-miR-276-5p	Ho + He	Basal expression	Jaubert et al. 2007; Liu et al. 2009; Cristino et al. 2011; Wei et al. 2009; Wu et al. 2013
	aae-miR-282-5p	Ho	Females (Down)	Wu et al. 2016
	aae-miR-315-5p	Ho + He	Basal expression	Jones and Newbury 2010; Li et al. 2016
	aae-miR-965	Ho + He	Females (Down)	Legeai et al. 2010; Verma & Cohen 2015
Basal functions	aae-miR-1	Ho + He	Basal expression	Jones and Newbury 2010
	aae-miR-137	Ho + He	Basal expression	Kong et al. 2015
	aae-miR-190	Ho + He	Basal expression	De Lella Ezcurra et al. 2016
	aae-miR-263b-5p	Ho + He	Basal expression	Yang et al. 2008; Singh & Nagaraju 2008
	aae-miR-279	Ho	Basal expression	Xue and Zhang 2018
	aae-miR-2c	Ho + He	Basal expression	Marco et al. 2012; Belles 2017
	aae-miR-31	Ho	Females (Up)	Foo 2017; He et al. 2008
	aae-miR-305-5p	Ho	Females (Down)	Foronda et al. 2014
	aae-miR-8-5p	Ho + He	Basal expression	Rubio et al. 2013; Ninova et al. 2014; Yang et al. 2016; Ylla et al. 2017
	aae-miR-932-5p	Ho	Eggs (Down)	Cristino et al. 2014
	aae-miR-957	Diptera	Basal expression	Asgari 2011
	aae-miR-9b	Diptera	Basal expression	Mead and Tu 2008
Sexuality	aae-miR-100	Ho + He	Females (Down)	Liu et al. 2014; Belles 2017
	aae-miR-184	Ho + He	Females (Down)	Jones and Newbury 2010; Cristino et al. 2011; Liu et al. 2014
	aae-miR-193	Diptera	Females (Up)	Ruby et al. 2007
	aae-miR-2941	Culicidae	Males (Down)	Skalsky et al. 2010; Saldaña et al. 2017
	aae-miR-7	Ho	Males (Down)	Gleason et al. 2018
	aae-miR-989	Culicidae	Females (Up)	Feng et al. 2018
	aae-miR-993	Ho	Males (Up)	Marco 2014
Embryo development	aae-miR-1891	Culicidae	Eggs (Down)	Li et al. 2009
	aae-miR-286b	Culicidae	Males (Down)	Akbari et al. 2013; Castellano et al. 2015
	aae-miR-2944a-5p	Culicidae	Eggs (Up)	Castellano et al. 2015
	aae-miR-2944b-5p	Culicidae	Eggs (Up)	Akbari et al. 2013; Castellano et al. 2015
	aae-miR-307	Ho + He	Eggs (Up)	Zhang et al. 2016; Wei et al. 2009
	aae-miR-92b-3p	Ho	Females (Down)	Ylla et al. 2017
	aae-miR-996	Culicidae	Eggs (Up)	Akbari et al. 2013; Mohammed et al. 2014
	aae-miR-9c-5p	Diptera	Males (Down)	Marco 2015
	aae-miR-iab-4-5p	Ho + He	Eggs (Up)	Ronshaugen et al. 2005
	aae-miR-33	Ho	Eggs (Up)	Iwakiri 2012
	aae-miR-9a	Ho + He	Basal expression	Katti et al. 2017; Ylla et al. 2017; Mead and Tu 2008
	aae-miR-10	Ho + He	Females (Down)	Zondag et al. 2012; Ylla G et al. 2017
	aae-miR-71-5p	Ho + He	Males (Up)	Zhang et al. 2012; Ylla et al. 2016; Ylla et al. 2017
Blood digestion	aae-miR-1175-5p	Culicidae	Females (Up)	Li et al. 2009; Skalsky et al. 2010
	aae-miR-375	Ho	Males (Down)	Hussain et al. 2013
Immune response	aae-miR-125-5p	Ho	Eggs (Down)	Maharaj et al. 2015; Belles 2017
	aae-miR-283	Ho	Basal expression	Fullaondo & Lee 2012; Mello et al. 2014; Ninova et al. 2016
	aae-miR-970	Ho	Basal expression	Asgari 2011; Ylla et al. 2016
Detoxification	aae-miR-285	Ho	Females (Up)	Seong et al. 2018
Unknown	aae-miR-10365	Culicidae	Basal expression	Castellano et al. 2015
	aae-miR-2765	Ho	Eggs (Down)	Cai et al. 2010; Marco et al. 2010; Dasmahapatra et al. 2012; Greenberg et al. 2012; Zhang et al. 2012; Jain et al. 2015; Kakumani et al. 2015
	aae-miR-87	Ho	Basal expression	*
	aae-miR-981	Ho	Basal expression	Calla & Geib 2015
	aae-miR-999	Diptera	Basal expression	*
*miRNAs without related bibliographic information for their insects founded organisms.
Ho: holometabolous
He: hemimetabolous
