# Supplementary material for: miRNAsofAedesaegypti (Linnaeus 1762) conserved in six orders of the class Insecta
Source: Sci Rep. 2021 May 21;11:10706. doi: 10.1038/s41598-021-90095-9 (PMC8139948; doi:10.1038/s41598-021-90095-9)
Supplement: Supplementary file 2 — Supplementary Information 2. [file 41598_2021_90095_MOESM2_ESM.ods]

## Sheet: miRDeep_data
Table 1. miRDeep2 results of Ae.aegytpi reported miRNAs with miRDeep score > 4
Sample	tag id	miRDeep2 score	estimated probability that the miRNA is a true positive	total read count	mature read count	loop read count	star read count	significant randfold p-value	mature miRBase miRNA	example miRBase miRNA with the same seed	consensus mature sequence	consensus star sequence	consensus precursor sequence	precursor coordinate
Female	2_3915	712.1	84 +/- 19%	1396	549	0	847	yes	aae-miR-281-5p	-	uaaagagagcuauccgucgacagu	cugucauggaauugcucucuuu	uaaagagagcuauccgucgacaguagggauaugauucacugucauggaauugcucucuuu	2:96469362..96469422:-
Female	3_9963	399.1	84 +/- 19%	783	531	0	252	yes	aae-miR-8-5p	-	ucuaauacugucagguaaagauguc	caucuuaccgggcagcauuaga	caucuuaccgggcagcauuagauauuuuugaaauacuucuaauacugucagguaaagauguc	3:328527955..328528017:+
Female	3_8313	381.2	84 +/- 19%	751	174	0	577	no	aae-bantam-5p	cqu-bantam-5p	ccgguuuucauuuucgaucugacuu	ugagaucauuuugaaagcugauu	ccgguuuucauuuucgaucugacuuauuugauuuaacaagagugagaucauuuugaaagcugauu	3:178082830..178082895:+
Female	2_1356	306.3	84 +/- 19%	595	594	0	1	yes	aae-miR-7	aga-miR-7	uggaagacuagugauuuugu	caauaaaucucaagucuuucua	uggaagacuagugauuuuguuguuuugcuuacgauaauaacaauaaaucucaagucuuucua	2:222802544..222802606:+
Female	2_1935	276.7	84 +/- 19%	534	430	0	104	yes	aae-miR-275-5p	aga-miR-275	ucagguaccugaaguagcgcgc	cgcgcuaagcaggaaccgagacu	cgcgcuaagcaggaaccgagacuuugucauuugcuagcagucagguaccugaaguagcgcgc	2:307135668..307135730:+
Female	2_3696	254.6	84 +/- 19%	491	462	0	29	yes	aae-miR-276-3p	aga-miR-276-3p	uaggaacuucauaccgugcuc	agcgagguauagaguuccuau	agcgagguauagaguuccuaugcguucggauaaaauauuccauaggaacuucauaccgugcuc	2:73509400..73509463:-
Female	2_3694	249	84 +/- 19%	480	454	0	26	yes	aae-miR-276-5p	aga-miR-276-3p	uaggaacuucauaccgugcucu	agcgagguauagaguuccua	agcgagguauagaguuccuacguugcgugugcgaaauugguaggaacuucauaccgugcucu	2:73120452..73120514:-
Female	3_11006	238.1	84 +/- 19%	458	121	0	337	yes	aae-miR-11-5p	cqu-miR-11-5p	cgagaacuccggcugugaccugu	caucacagucugaguucuugcu	cgagaacuccggcugugaccuguguacacuuuauccaaaucacaucacagucugaguucuugcu	3:75489864..75489928:-
Female	2_2300	233.9	84 +/- 19%	451	446	4	1	yes	aae-let-7	aga-let-7	ugagguaguugguuguauagua	cuaugcaaucugcuagcuuguc	ugagguaguugguuguauaguagugacugauuaaauaucugcuaugcaaucugcuagcuuguc	2:375131497..375131560:+
Female	2_628	209.1	84 +/- 19%	403	390	1	12	yes	aae-miR-9a	aga-miR-9a	ucuuugguuaucuagcuguaug	auaaagcuagcauaccgaaguu	ucuuugguuaucuagcuguaugagugaauuuagaacaucauaaagcuagcauaccgaaguu	2:108461947..108462008:+
Female	2_5384	201	84 +/- 19%	387	267	0	120	yes	aae-miR-1891	aga-miR-1891	ugaggaguuaauuugcguguuu	acacguccauuaacucuggua	ugaggaguuaauuugcguguuuuuguauuugauuaaacacguccauuaacucuggua	2:360084868..360084925:-
Female	2_5253	189.6	84 +/- 19%	364	315	9	40	yes	aae-miR-9c-5p	aga-miR-9a	ucuuugguauucuagcuguaga	cuaaagcuuuaguaccagaggu	ucuuugguauucuagcuguagaauguugagcuuugugauaugguaucuucuaaagcuuuaguaccagaggu	2:335810365..335810436:-
Female	2_2185	168	84 +/- 19%	322	315	0	7	yes	aae-miR-14	aga-miR-14	ucagucuuuuucucucuccua	gggagcgagauuaaggcuugcu	gggagcgagauuaaggcuugcuggucauuuauuacacucgaagucagucuuuuucucucuccua	2:344767572..344767636:+
Female	2_4810	162.8	84 +/- 19%	312	301	2	9	yes	aae-miR-2941	ame-miR-6040-3p	uaguacggcuagaacuccacgga	cgugguguuuagacguauuaca	cgugguguuuagacguauuacaugauuuuuugaacauaacuguaguacggcuagaacuccacgga	2:268456010..268456075:-
Female	2_2302	155	84 +/- 19%	297	249	0	48	yes	aae-miR-125-5p	aga-miR-125	ucccugagacccuaacuugugac	acaaguuuugaucuccgguau	ucccugagacccuaacuugugacuauaguugaaguuucacaaguuuugaucuccgguau	2:375131781..375131840:+
Female	1_15517	132.6	84 +/- 19%	251	241	0	10	yes	aae-miR-999	cqu-miR-999	uguuaacuguaagacugugucu	acgcggucgugcaggaaauuauu	acgcggucgugcaggaaauuauuuggcauuagauucaaauguuaacuguaagacugugucu	1:252222293..252222354:+
Female	1_15025	129.4	84 +/- 19%	246	236	0	10	yes	aae-miR-279	aga-miR-279	ugacuagauccacacucauuaa	gaugggugugaaucuaguguuuca	gaugggugugaaucuaguguuucacaugauuuucgauagccugugacuagauccacacucauuaa	1:207007788..207007853:+
Female	3_7922	121.8	84 +/- 19%	233	202	0	31	yes	aae-miR-31	aga-miR-31-5p	uggcaagauguuggcauagcuga	uagcuauucaacuucuugucu	uggcaagauguuggcauagcugaaaguuuugaguuuagcuauucaacuucuugucu	3:136174150..136174206:+
Female	2_3942	100.8	84 +/- 19%	196	6	3	187	yes	aae-miR-2a-5p	-	acucucaaagugguugugaaau	uaucacagccagcuuugaaga	acucucaaagugguugugaaaugaguuacucuugaacgaucucauaucacagccagcuuugaaga	2:107237504..107237569:-
Female	2_2295	97.6	84 +/- 19%	183	171	2	10	yes	aae-miR-2945-5p	aga-miR-279	ugacuagaggcagacucguuua	agcggguccguuucuagugucaug	agcggguccguuucuagugucaugugcuguauucgaauaucaugacuagaggcagacucguuua	2:374947142..374947206:+
Female	NIGP01001012_18796	97.5	84 +/- 19%	182	176	0	6	yes	aae-miR-957	aga-miR-957	ugaaaccguccaaaacugagg	guuaguuuugggcggguuuuagu	guuaguuuugggcggguuuuaguguauuucgauuagaguaucaauugaaaccguccaaaacugagg	NIGP01001012:27491..27557:-
Female	3_10511	97.3	84 +/- 19%	182	176	0	6	yes	aae-miR-957	aga-miR-957	ugaaaccguccaaaacugagg	guuaguuuugggcggguuuuagu	guuaguuuugggcggguuuuaguguauuucgauuagaguaucaauugaaaccguccaaaacugagg	3:398466624..398466690:+
Female	2_3944	89.9	84 +/- 19%	168	87	1	80	yes	aae-miR-13-5p	aga-miR-13b	uaucacagccauuuugacgaguu	ucguaaaaaugguugugcugug	ucguaaaaaugguugugcuguguuguuacgcucgaaauucauaucacagccauuuugacgaguu	2:107237649..107237713:-
Female	2_3545	87.6	84 +/- 19%	164	158	0	6	yes	aae-miR-190	aga-miR-190	agauauguuugauauucuugguu	cccaggaaucaaacauauuau	agauauguuugauauucuugguuguuaaauuuuauauuaucacccaggaaucaaacauauuau	2:48811879..48811942:-
Female	3_13346	85	84 +/- 19%	168	163	0	5	no	aae-miR-285	aga-miR-998-3p	uagcaccauucgaaaucaguac	acuggcuuccaaaggugaguaga	acuggcuuccaaaggugaguagauggcauucgauacacucuagcaccauucgaaaucaguac	3:406875046..406875108:-
Female	1_17095	82.6	84 +/- 19%	155	141	0	14	yes	aae-miR-252-5p	ame-miR-252a-5p	cuaaguacuagugccgcaggag	ccugcugcccaagugcuuaucg	cuaaguacuagugccgcaggagagauuugaaccccugcugcccaagugcuuaucg	1:175818157..175818212:-
Female	2_3940	75.4	84 +/- 19%	146	45	0	101	yes	aae-miR-2c	-	acucucaaaguggcugugaaaug	ucacagccagcuuugaugagc	acucucaaaguggcugugaaaugguuugauuuugcucauaucacagccagcuuugaugagc	2:107235885..107235946:-
Female	3_12813	73.6	84 +/- 19%	136	134	0	2	yes	aae-miR-10365	aga-miR-927	auuagaauguggaaucuguuuuug	aaaaguuuucauauucuugcgg	auuagaauguggaaucuguuuuuguacaucaaguguuacgaaacgaagcaaaaaaguuuucauauucuugcgg	3:320775621..320775694:-
Female	NIGP01001634_18541	73.6	84 +/- 19%	136	134	0	2	yes	aae-miR-10365	aga-miR-927	auuagaauguggaaucuguuuuu	aaaaguuuucauauucuugcgg	auuagaauguggaaucuguuuuuguacaucaaguguuacgaaacgaagcaaaaaaguuuucauauucuugcgg	NIGP01001634:30709..30782:-
Female	3_6700	66.4	84 +/- 19%	124	123	0	1	yes	aae-miR-315-5p	aga-miR-315	uuuugauuguugcucagaaagc	uucgagcaguaaucaaaguc	uuuugauuguugcucagaaagccgugcauuugaaacgggucgcuuucgagcaguaaucaaaguc	3:3444767..3444831:+
Female	2_1388	65.6	84 +/- 19%	121	70	0	51	yes	aae-miR-932-5p	aga-miR-932-5p	ucaauuccguagugcauugcagug	ugcaagcaauguggaagugaag	ucaauuccguagugcauugcagugugcuuuagacgaacugcaagcaauguggaagugaag	2:231381156..231381216:+
Female	3_11118	62.7	84 +/- 19%	115	102	0	13	yes	aae-miR-92a-5p	aga-miR-92a	uauugcacuugucccggccuau	cgguacggacaggggcaacauu	cgguacggacaggggcaacauugugacauuugaaagcuaauauugcacuugucccggccuau	3:93477596..93477658:-
Female	1_13599	61.1	84 +/- 19%	121	100	0	21	no	aae-miR-210	cqu-miR-210-3p	cuugugcgugugacaacggcuauu	agcugcugaccacugcacaagau	agcugcugaccacugcacaagauuagauuaugacucuugugcgugugacaacggcuauu	1:54892617..54892676:+
Female	2_2127	59.5	84 +/- 19%	110	106	0	4	yes	aae-miR-375	aga-miR-375	uuuguucguuuggcucgaguu	acuuaagcccaacguacagaaacu	acuuaagcccaacguacagaaacuugaaucugaaugccguucuagauuggcuugcuagaaguuuguucguuuggcucgaguu	2:337876532..337876614:+
Female	3_11004	58.6	84 +/- 19%	106	95	0	11	yes	aae-miR-998	aga-miR-998-3p	uagcaccaugagauucagcuc	acugaacucucgugggucugca	acugaacucucgugggucugcaguugauauuucgaaagcuuguagcaccaugagauucagcuc	3:75489589..75489652:-
Female	3_12206	56	84 +/- 19%	101	79	0	22	yes	aae-miR-278-5p	aga-miR-278	ucggugggacuuucguccguu	acggacgauagucuucagcggcc	acggacgauagucuucagcggccgugcauuugauagaaguggucggugggacuuucguccguu	3:243123889..243123952:-
Female	3_13273	50.8	84 +/- 19%	91	88	0	3	yes	aae-miR-308-5p	bmo-miR-3359	cgcgguauauucuuguggcuug	aaucacaggaguauacugug	cgcgguauauucuuguggcuugaugcauuugaaaaaucucaaaucacaggaguauacugug	3:403338485..403338546:-
Female	3_12564	49.3	84 +/- 19%	88	78	0	10	yes	aae-miR-286b	aga-miR-279	ugacuagaccgaacacucguauc	ggcgauugucggcuuagucgcu	ggcgauugucggcuuagucgcuguaucauuucaacugcugugcaguucuucgcuagugacuagaccgaacacucguauc	3:309335997..309336076:-
Female	1_14169	35.5	84 +/- 19%	62	53	0	9	yes	aae-miR-981	aga-miR-981	uucguugucgacgaaaccugc	cggguuucgcggcgaacgggcu	cggguuucgcggcgaacgggcuuccaccaugaugaauagcaguucguugucgacgaaaccugc	1:118556348..118556411:+
Female	2_1163	33.4	84 +/- 19%	58	57	0	1	yes	aae-miR-137	aga-miR-137	uauugcuugagaauacacgua	acgcguauucuuggguuauuaaca	acgcguauucuuggguuauuaacacacuguuuauguuguuauugcuugagaauacacgua	2:189612067..189612127:+
Female	2_5545	33.2	84 +/- 19%	58	50	0	8	yes	aae-miR-2944b-5p	aga-miR-2944a-5p	gaaggaacucccggugugauau	uaucacagcaguaguuaccugaua	gaaggaacucccggugugauauaugacucgauuauaucacagcaguaguuaccugaua	2:402152794..402152852:-
Female	NIGP01000443_18475	28.5	84 +/- 19%	60	48	0	12	no	aae-miR-11893	bmo-miR-2805	uuccugacuuauacgcuuaccu	guaaguagauaaaucagaaag	guaaguagauaaaucagaaagacguuuauaucguuucuuccugacuuauacgcuuaccu	NIGP01000443:52102..52161:+
Female	2_4328	19.6	84 +/- 19%	38	15	0	23	yes	aae-miR-11899	-	cauguaugauuucggucaugua	uaugaccgauuuaauauauggc	cauguaugauuucggucauguaugcaguugaaaauaauuauaugaccgauuuaauauauggc	2:182319042..182319104:-
Female	2_5093	19.2	84 +/- 19%	36	31	0	5	yes	aae-miR-11895	-	agcaggagugaaugcaugagu	uucaugcauucacuucugcuga	agcaggagugaaugcaugaguuugacaucugaaacuaauucaugcauucacuucugcuga	2:324949494..324949554:-
Female	NIGP01001349_19344	18.7	84 +/- 19%	35	30	0	5	yes	aae-miR-11895	-	agcaggagugaaugcaugaguu	uucaugcauucacuucugcuga	agcaggagugaaugcaugaguugacaucugaaaacuaauucaugcauucacuucugcuga	NIGP01001349:11838..11898:+
Female	3_10330	15.6	84 +/- 19%	25	4	0	21	yes	aae-miR-193	ame-miR-193-3p	uacuggccuacuaagucccaac	ugggauuuuguggaccaga	ugggauuuuguggaccagaagauuuccuccauucgauaauagcuacuggccuacuaagucccaac	3:360501795..360501860:+
Female	1_14974	11.8	84 +/- 19%	14	11	0	3	yes	aae-miR-929	api-miR-929	aaauugacucuaguagggagu	ucccuaacggagucagauuga	aaauugacucuaguagggaguccuuguguacgagugacucccuaacggagucagauuga	1:198495526..198495585:+
Female	2_237	5.7	85 +/- 14%	10	9	0	1	yes	aae-miR-11897a	-	auaguaaaccuugauuuuguag	uacagaaucgaggcucacgaug	uacagaaucgaggcucacgaugauuuccaaucauaguaaaccuugauuuuguag	2:46313963..46314017:+
Female	1_17968	5.2	85 +/- 14%	380	369	0	11	yes	aae-miR-277-5p	aga-miR-277	uaaaugcacuaucugguacg	cgugucagaagugcauuuaca	cgugucagaagugcauuuacauagguauuucccguuuagcaguauuuguaaaugcacuaucugguacg	1:302603815..302603883:-
Female	2_4814	5.1	85 +/- 14%	236	236	0	0	yes	aae-miR-2946	ame-miR-6040-3p	uaguacggaaaagauauggg	cauauuuuuaccgcuacugca	cauauuuuuaccgcuacugcauuucauuguaauaauuguaguacggaaaagauauggg	2:268456443..268456501:-
Female	1_17995	5.1	85 +/- 14%	442	440	0	2	yes	aae-miR-283	ame-miR-283-5p	caauaucagcugguaauucugggcu	ucccggaauuccaacugauauc	caauaucagcugguaauucugggcuuaccccaccguuauacgcuucccggaauuccaacugauauc	1:305625603..305625669:-
Female	2_3948	5.1	85 +/- 14%	109	104	5	0	yes	aae-miR-2c	mse-miR-2a	ucacagccagcuuugaugagca	ggcaucaaauuugguuguuuua	ggcaucaaauuugguuguuuuaguacgaccucuuugaaaccccuaucacagccagcuuugaugagca	2:107237995..107238062:-
Female	2_5612	5	85 +/- 14%	71	62	0	9	yes	aae-miR-1890	aga-miR-1890	ugaaaucuuugauuaggucugg	agagcuaauuggagaguucuug	agagcuaauuggagaguucuugaauaguguugugaaccuucaugaaaucuuugauuaggucugg	2:413654961..413655025:-
Female	3_11177	5	85 +/- 14%	14	14	0	0	yes	aae-miR-2765	ame-miR-2765-5p	ugguaacuccaccaccguuggc	caaugggagcuggaguucccgcg	ugguaacuccaccaccguuggcgauauuugacagccaaugggagcuggaguucccgcg	3:101895454..101895512:-
Female	NIGP01000533_18528	4.9	82 +/- 15%	64	64	0	0	yes	aae-miR-970	aga-miR-970	ucauaagacacacgcggcuau	agcuugcguuugucuuagcuggua	agcuugcguuugucuuagcugguauugaaugugauagguaucauaagacacacgcggcuau	NIGP01000533:10107..10168:-
Female	2_5249	4.9	82 +/- 15%	330	326	1	3	yes	aae-miR-9b	aga-miR-9a	ucuuuggugauuuuagcugua	uauagcuuuaucaccaaaaacc	ucuuuggugauuuuagcuguaugcugauacguuucugauugcauauagcuuuaucaccaaaaacc	2:335780574..335780639:-
Female	2_2259	4.8	82 +/- 15%	17	14	0	3	yes	aae-miR-124	aga-miR-124	uaaggcacgcggugaaug	uauccacugccggccuauaugu	uauccacugccggccuauauguccuauuucgguacucauaaggcacgcggugaaug	2:369307281..369307337:+
Female	3_13108	4.8	82 +/- 15%	812	788	0	24	yes	aae-miR-989	aga-miR-989	ugugaugugacguaguggua	cgccgcuaccucgcuuucacuug	cgccgcuaccucgcuuucacuugguaccgauuucccauaauccaugugaugugacguaguggua	3:366439083..366439147:-
Female	1_16608	4.8	82 +/- 15%	43	40	1	2	yes	aae-miR-87	ame-miR-87-3p	gugagcaaauuuucaggugu	cagccugaaauuugcuaaaccug	cagccugaaauuugcuaaaccuguguguauuugauucaaacaaucaaggugagcaaauuuucaggugu	1:80682403..80682471:-
Female	1_14707	4.7	82 +/- 15%	64	64	0	0	yes	aae-miR-970	aga-miR-970	ucauaagacacacgcggcuau	agcuugcguuugucuuagcuggua	agcuugcguuugucuuagcugguauugaaugugauagguaucauaagacacacgcggcuau	1:157238423..157238484:+
Female	2_2095	4.6	82 +/- 15%	43	43	0	0	yes	aae-miR-133	aga-miR-133	uugguccccuucaaccagcug	gcugguugacuucgggucaaau	gcugguugacuucgggucaaaucgucaaauauuugcaaagauauuuccucagugaaauuauuugguccccuucaaccagcug	2:330417066..330417148:+
Female	2_5534	4.6	82 +/- 15%	632	631	1	0	yes	aae-miR-1	aga-miR-1	uggaauguaaagaaguau	gcuuccuugcauucaaua	gcuuccuugcauucaauagugauucugaaagcauauggaauguaaagaaguau	2:399501027..399501080:-
Female	2_4812	4.5	82 +/- 15%	286	286	0	0	yes	aae-miR-2941	ame-miR-6040-3p	uaguacggcuagaacuccacggac	ucgugaagcucagcugcauuaca	ucgugaagcucagcugcauuacacgauauggaauacgguuuguaguacggcuagaacuccacggac	2:268456313..268456379:-
Female	2_4185	4.5	82 +/- 15%	321	321	0	0	yes	aae-miR-263b-5p	aga-miR-263b	cuuggcacugggagaauu	aucuuuucgugccaucgu	cuuggcacugggagaauucacaggcgcuauuugcuaucauucuguggaucuuuucgugccaucgu	2:153371131..153371196:-
Female	1_18001	4.4	82 +/- 15%	369	208	0	161	yes	aae-miR-1175-5p	dme-miR-9378-5p	aguggaguaguggucucaucg	ugagauucuacuucuccgacuuaa	aguggaguaguggucucaucgcuuaguauuagaaaagugagauucuacuucuccgacuuaa	1:307010044..307010105:-
Female	1_18013	4.1	82 +/- 15%	22	22	0	0	yes	aae-miR-iab-4-5p	aga-miR-iab-4	acguauacugaauguauccuga	gguauaccuucaguauacguaa	acguauacugaauguauccugagugcuaucuauccgguauaccuucaguauacguaa	1:308965424..308965481:-
Egg	1_28185	489.6	77 +/- 24%	952	641	0	311	yes	aae-miR-10	aga-miR-10	acccuguagauccgaauuugu	caaauucgguucuagagagguuu	acccuguagauccgaauuuguuugaauauuuaacaagcgacaaauucgguucuagagagguuu	1:310530475..310530538:+
Egg	2_6480	488.4	77 +/- 24%	957	289	0	668	yes	aae-miR-281-5p	-	gagagcuauccgucgacagua	ugucauggaauugcucucuuu	gagagcuauccgucgacaguagggauaugauucacugucauggaauugcucucuuu	2:96469362..96469418:-
Egg	3_14907	339.4	77 +/- 24%	669	614	0	55	no	aae-bantam-5p	aga-bantam	ugagaucauuuugaaagcugauuu	ccgguuuucauuuucgaucuga	ccgguuuucauuuucgaucugacuuauuugauuuaacaagagugagaucauuuugaaagcugauuu	3:178082830..178082896:+
Egg	2_2308	315.9	77 +/- 24%	614	613	0	1	yes	aae-miR-7	aga-miR-7	uggaagacuagugauuuuguuguu	uaacaauaaaucucaagucuuucu	uggaagacuagugauuuuguuguuuugcuuacgauaauaacaauaaaucucaagucuuucu	2:222802544..222802605:+
Egg	2_10226	302.4	77 +/- 24%	585	581	0	4	yes	aae-miR-184	aga-miR-184	uggacggagaacugauaagggc	ccuuaucauucuugcgccccgug	ccuuaucauucuugcgccccguguuauauuguuggcgacuggacggagaacugauaagggc	2:417599380..417599441:-
Egg	2_1174	255	77 +/- 24%	493	479	0	14	yes	aae-miR-9a	aga-miR-9a	ucuuugguuaucuagcuguau	uaaagcuagcauaccgaaguu	ucuuugguuaucuagcuguaugagugaauuuagaacaucauaaagcuagcauaccgaaguu	2:108461947..108462008:+
Egg	2_6236	237.3	77 +/- 24%	457	439	0	18	yes	aae-miR-276-3p	aga-miR-276-3p	uaggaacuucauaccgugcucu	agcgagguauagaguuccuau	agcgagguauagaguuccuaugcguucggauaaaauauuccauaggaacuucauaccgugcucu	2:73509399..73509463:-
Egg	2_6232	236.8	77 +/- 24%	456	440	0	16	yes	aae-miR-276-5p	aga-miR-276-3p	uaggaacuucauaccgugcucu	agcgagguauagaguuccu	agcgagguauagaguuccuacguugcgugugcgaaauugguaggaacuucauaccgugcucu	2:73120452..73120514:-
Egg	2_10100	234.4	77 +/- 24%	452	240	0	212	yes	aae-miR-2944b-5p	aga-miR-276-3p	aaggaacucccggugugauau	uaucacagcaguaguuaccugau	aaggaacucccggugugauauaugacucgauuauaucacagcaguaguuaccugau	2:402152795..402152851:-
Egg	2_7097	186.2	77 +/- 24%	358	357	0	1	yes	aae-miR-263b-5p	aga-miR-263b	cuuggcacugggagaauucac	uggaucuuuucgugccaucgu	cuuggcacugggagaauucacaggcgcuauuugcuaucauucuguggaucuuuucgugccaucgu	2:153371131..153371196:-
Egg	2_9469	174.9	77 +/- 24%	335	303	0	32	yes	aae-miR-9c-5p	aga-miR-9a	ucuuugguauucuagcuguag	uaaagcuuuaguaccagagguc	ucuuugguauucuagcuguagaauguugagcuuugugauaugguaucuucuaaagcuuuaguaccagagguc	2:335810364..335810436:-
Egg	2_3716	167.5	77 +/- 24%	320	284	0	36	yes	aae-miR-100	aga-miR-100	aacccguagauccgaacuugu	caagaacggauguaugggauuc	aacccguagauccgaacuugugcugccguuucacauguuacaagaacggauguaugggauuc	2:375117351..375117413:+
Egg	2_10097	147.7	77 +/- 24%	290	270	0	20	no	aae-miR-2944a-5p	aga-miR-2944a-5p	gaaggaacuucugcugugaucu	uaucacaguaguuguacuuu	gaaggaacuucugcugugaucugaguuagauacauaucacaguaguuguacuuu	2:402152660..402152714:-
Egg	3_12220	147	77 +/- 24%	282	281	0	1	yes	aae-miR-315-5p	aga-miR-315	uuuugauuguugcucagaaagc	uucgagcaguaaucaaaguc	uuuugauuguugcucagaaagccgugcauuugaaacgggucgcuuucgagcaguaaucaaaguc	3:3444767..3444831:+
Egg	1_27581	146.7	77 +/- 24%	279	274	0	5	yes	aae-miR-999	cqu-miR-999	uguuaacuguaagacugugucu	acgcggucgugcaggaaauuauu	acgcggucgugcaggaaauuauuuggcauuagauucaaauguuaacuguaagacugugucu	1:252222293..252222354:+
Egg	2_6576	133.9	77 +/- 24%	254	244	4	6	yes	aae-miR-2a-5p	aga-miR-13b	uaucacagccagcuuugaag	ucaaagugguugugaaaugagu	ucaaagugguugugaaaugaguuacucuugaacgaucucauaucacagccagcuuugaag	2:107237505..107237565:-
Egg	3_22666	122.3	77 +/- 24%	231	223	0	8	yes	aae-miR-286b	aga-miR-279	ugacuagaccgaacacucguau	ggcgauugucggcuuagucgcu	ggcgauugucggcuuagucgcuguaucauuucaacugcugugcaguucuucgcuagugacuagaccgaacacucguau	3:309335998..309336076:-
Egg	2_5955	108	77 +/- 24%	204	197	0	7	yes	aae-miR-190	aga-miR-190	agauauguuugauauucuugguu	cccaggaaucaaacauauuau	agauauguuugauauucuugguuguuaaauuuuauauuaucacccaggaaucaaacauauuau	2:48811879..48811942:-
Egg	2_3713	100.6	77 +/- 24%	189	182	0	7	yes	aae-miR-2945-5p	aga-miR-279	ugacuagaggcagacucguuu	agcggguccguuucuagugucau	agcggguccguuucuagugucaugugcuguauucgaauaucaugacuagaggcagacucguuu	2:374947142..374947205:+
Egg	2_6578	96.5	77 +/- 24%	181	85	0	96	yes	aae-miR-13-5p	bmo-miR-13b-5p	ucguaaaaaugguugugcugug	uaucacagccauuuugacgaguu	ucguaaaaaugguugugcuguguuguuacgcucgaaauucauaucacagccauuuugacgaguu	2:107237649..107237713:-
Egg	3_23959	83.4	77 +/- 24%	162	148	0	14	yes	aae-miR-308-5p	-	ucgcgguauauucuuguggcuu	aaucacaggaguauacugug	ucgcgguauauucuuguggcuugaugcauuugaaaaaucucaaaucacaggaguauacugug	3:403338485..403338547:-
Egg	3_19638	71.1	77 +/- 24%	131	110	0	21	yes	aae-miR-92b-3p	aga-miR-92a	aauugcacuugucccggccugca	aggucgugacuugugcccauu	aggucgugacuugugcccauuugcugaauuuuaauggucaaauugcacuugucccggccugca	3:93418514..93418577:-
Egg	3_23127	69.5	77 +/- 24%	128	126	0	2	yes	aae-miR-10365	aga-miR-927	auuagaauguggaaucuguuuu	aaaaguuuucauauucuugcgg	auuagaauguggaaucuguuuuuguacaucaaguguuacgaaacgaagcaaaaaaguuuucauauucuugcgg	3:320775621..320775694:-
Egg	NIGP01001634_32783	69.5	77 +/- 24%	128	126	0	2	yes	aae-miR-10365	aga-miR-927	auuagaauguggaaucuguuuu	aaaaguuuucauauucuugcgg	auuagaauguggaaucuguuuuuguacaucaaguguuacgaaacgaagcaaaaaaguuuucauauucuugcgg	NIGP01001634:30709..30782:-
Egg	3_18561	62.2	77 +/- 24%	113	108	0	5	yes	aae-miR-957	aga-miR-957	ugaaaccguccaaaacugagg	guuaguuuugggcggguuuuagu	guuaguuuugggcggguuuuaguguauuucgauuagaguaucaauugaaaccguccaaaacugagg	3:398466624..398466690:+
Egg	2_3154	57.7	77 +/- 24%	107	15	0	92	yes	aae-miR-305-5p	cqu-miR-305-3p	cggcacauguuggaguacacuu	auuguacuucaucaggugcucugg	auuguacuucaucaggugcucugguuguuuucgauacccggcacauguuggaguacacuu	2:307145445..307145505:+
Egg	2_1750	55.8	77 +/- 24%	108	85	0	23	yes	aae-miR-2943	ame-miR-252b-5p	uuaaguaggcacuugcaggcaa	ugacugcuuuuuccuacuuuac	uuaaguaggcacuugcaggcaaauuuguagcuuuaauaugauugacugcuuuuuccuacuuuac	2:158469002..158469066:+
Egg	2_3459	53.8	77 +/- 24%	106	105	0	1	yes	aae-miR-375	-	guuuguucguuuggcucgaguua	acuuaagcccaacguacagaaacu	acuuaagcccaacguacagaaacuugaaucugaaugccguucuagauuggcuugcuagaaguuuguucguuuggcucgaguua	2:337876532..337876615:+
Egg	2_2057	51.7	77 +/- 24%	94	89	0	5	yes	aae-miR-137	aga-miR-137	uauugcuugagaauacacguag	acgcguauucuuggguuauuaaca	acgcguauucuuggguuauuaacacacuguuuauguuguuauugcuugagaauacacguag	2:189612067..189612128:+
Egg	3_19480	51.5	77 +/- 24%	92	87	0	5	yes	aae-miR-998	aga-miR-998-3p	uagcaccaugagauucagcuc	acugaacucucgugggucugca	acugaacucucgugggucugcaguugauauuucgaaagcuuguagcaccaugagauucagcuc	3:75489589..75489652:-
Egg	1_30227	48.5	77 +/- 24%	88	84	0	4	yes	aae-miR-252-5p	ame-miR-252a-5p	cuaaguacuagugccgcaggag	ccugcugcccaagugcuuaucg	cuaaguacuagugccgcaggagagauuugaaccccugcugcccaagugcuuaucg	1:175818157..175818212:-
Egg	1_25561	36	77 +/- 24%	63	59	0	4	yes	aae-miR-981	aga-miR-981	uucguugucgacgaaaccugc	cggguuucgcggcgaacgggcu	cggguuucgcggcgaacgggcuuccaccaugaugaauagcaguucguugucgacgaaaccugc	1:118556348..118556411:+
Egg	2_1014	33.7	77 +/- 24%	57	17	0	40	yes	aae-miR-988-5p	aga-miR-988	ccccuuguugcaaaccucacg	gugugcuuugugacaaugagau	gugugcuuugugacaaugagauucgguucgauaucauccccuuguugcaaaccucacg	2:93351380..93351438:+
Egg	3_21894	32.2	77 +/- 24%	54	49	0	5	yes	aae-miR-278-5p	aga-miR-278	ucggugggacuuucguccguuug	acggacgauagucuucagcgg	acggacgauagucuucagcggccgugcauuugauagaaguggucggugggacuuucguccguuug	3:243123887..243123952:-
Egg	1_32079	29.8	77 +/- 24%	52	51	0	1	yes	aae-miR-iab-4-5p	aga-miR-iab-4	acguauacugaauguauccuga	cgguauaccuucaguaua	acguauacugaauguauccugagugcuaucuauccgguauaccuucaguaua	1:308965429..308965481:-
Egg	2_2384	20.2	77 +/- 24%	32	17	0	15	yes	aae-miR-932-5p	aga-miR-932-5p	ucaauuccguagugcauugcag	ugcaagcaauguggaagugaag	ucaauuccguagugcauugcagugugcuuuagacgaacugcaagcaauguggaagugaag	2:231381156..231381216:+
Egg	2_6051	19.6	77 +/- 24%	36	30	0	6	yes	aae-miR-11894a	-	cuuuaccauuucaagaugaccua	ggucgucuugaaaugguaaaga	ggucgucuugaaaugguaaagagugucaaucaucaucuuuaccauuucaagaugaccua	2:58785850..58785909:-
Egg	2_6053	19.6	77 +/- 24%	36	30	0	6	yes	aae-miR-11894a	-	uuuaccauuucaagaugaccuau	ggucgucuugaaaugguaaaga	ggucgucuugaaaugguaaagagugucaaucaucaucuuuaccauuucaagaugaccuau	2:58786283..58786343:-
Egg	2_6057	19.5	77 +/- 24%	36	30	0	6	yes	aae-miR-11894a	-	uuuaccauuucaagaugaccua	ggucgucuugaaaugguaaaga	ggucgucuugaaaugguaaagagugucaaucaucaucuuuaccauuucaagaugaccua	2:58787948..58788007:-
Egg	2_6055	19.5	77 +/- 24%	36	6	0	30	yes	aae-miR-11894a	-	ggucgucuugaaaugguaaaga	uuuaccauuucaagaugaccua	ggucgucuugaaaugguaaagagugucaaucaucaucuuuaccauuucaagaugaccua	2:58787426..58787485:-
Egg	2_2691	18.3	77 +/- 24%	40	33	0	7	no	aae-miR-11893	bmo-miR-2805	uuccugacuuauacgcuuaccuc	uaaguagauaaaucagaaaga	uaaguagauaaaucagaaagacguuuauaucguuucuuccugacuuauacgcuuaccuc	2:257889041..257889100:+
Egg	2_3675	18.3	77 +/- 24%	35	1	0	34	yes	aae-miR-124	-	uauccacugccggccuauaugu	uaaggcacgcggugaaugc	uauccacugccggccuauauguccuauuucgguacucauaaggcacgcggugaaugc	2:369307281..369307338:+
Egg	NIGP01001349_33986	14.1	77 +/- 24%	26	18	0	8	yes	aae-miR-11895	-	agcaggagugaaugcaugagu	uucaugcauucacuucugcuga	agcaggagugaaugcaugaguugacaucugaaaacuaauucaugcauucacuucugcuga	NIGP01001349:11838..11898:+
Egg	1_26810	13.2	77 +/- 24%	24	5	0	19	yes	aae-miR-929	-	ucccuaacggagucagauuga	aaauugacucuaguagggaguc	aaauugacucuaguagggaguccuuguguacgagugacucccuaacggagucagauuga	1:198495526..198495585:+
Egg	2_4132	12.7	77 +/- 24%	17	6	0	11	yes	aae-miR-965	aga-miR-965-3p	uaagcguauagcuuuucccauu	gggggaaauccuguacgcuguaug	gggggaaauccuguacgcuguauguuguauuugaauaauccauaagcguauagcuuuucccauu	2:429778749..429778813:+
Egg	1_28987	9.6	75 +/- 24%	10	8	0	2	yes	aae-miR-33	aga-miR-33-5p	gugcauuguaguugcauugca	caauacuucugcaaugcaagc	gugcauuguaguugcauugcacuuuugcguucgauaacacggugcaauacuucugcaaugcaagc	1:50888881..50888946:-
Egg	2_9663	8.9	78 +/- 20%	10	6	0	4	yes	aae-miR-1891	aga-miR-1891	ugaggaguuaauuugcguguuu	acacguccauuaacucugguac	ugaggaguuaauuugcguguuuuuguauuugauuaaacacguccauuaacucugguac	2:360084867..360084925:-
Egg	2_6481	6.9	73 +/- 22%	5	4	0	1	yes	aae-miR-282-5p	mse-miR-282	uagccucuccuaggcuuugucu	acauagccugacagagguuaggu	uagccucuccuaggcuuugucuguuaccuuccuugggaauuccacuagccagacauagccugacagagguuaggu	2:96911965..96912040:-
Egg	2_5638	6	73 +/- 22%	10	6	0	4	yes	aae-miR-11896	-	cacaaggccggauugaucaaga	cggucaauccggaacuguuggc	cggucaauccggaacuguuggcucggcacaaaagcgaccacaaggccggauugaucaaga	2:30841062..30841122:-
Egg	NIGP01001012_33152	5.5	85 +/- 12%	113	108	0	5	yes	aae-miR-957	aga-miR-957	ugaaaccguccaaaacugag	guuaguuuugggcggguuuuagu	guuaguuuugggcggguuuuaguguauuucgauuagaguaucaauugaaaccguccaaaacugag	NIGP01001012:27492..27557:-
Egg	2_6574	5.4	85 +/- 12%	211	161	0	50	yes	aae-miR-2c	mse-miR-2a	ucacagccagcuuugaugagc	acucucaaaguggcugugaaau	acucucaaaguggcugugaaaugguuugauuuugcucauaucacagccagcuuugaugagc	2:107235885..107235946:-
Egg	2_3151	5.2	85 +/- 12%	205	181	0	24	yes	aae-miR-275-5p	aga-miR-275	ucagguaccugaaguagcgcg	cgcgcuaagcaggaaccgagacu	cgcgcuaagcaggaaccgagacuuugucauuugcuagcagucagguaccugaaguagcgcg	2:307135668..307135729:+
Egg	1_32017	5.1	85 +/- 12%	366	362	0	4	yes	aae-miR-283	ame-miR-283-5p	caauaucagcugguaauucug	cggaauuccaacugauauc	caauaucagcugguaauucugggcuuaccccaccguuauacgcuucccggaauuccaacugauauc	1:305625603..305625669:-
Egg	2_6582	5.1	85 +/- 12%	157	157	0	0	yes	aae-miR-2c	aga-miR-13b	uaucacagccagcuuuga	aaauuugguuguuuuagu	aaauuugguuguuuuaguacgaccucuuugaaaccccuaucacagccagcuuuga	2:107238001..107238056:-
Egg	2_8670	5.1	85 +/- 12%	169	169	0	0	yes	aae-miR-2946	ame-miR-6040-3p	uaguacggaaaagauaugg	auauuuuuaccgcuacugca	auauuuuuaccgcuacugcauuucauuguaauaauuguaguacggaaaagauaugg	2:268456444..268456500:-
Egg	2_10216	5	85 +/- 12%	32	30	0	2	yes	aae-miR-1890	aga-miR-1890	ugaaaucuuugauuaggucu	agagcuaauuggagaguucuug	agagcuaauuggagaguucuugaauaguguugugaaccuucaugaaaucuuugauuaggucu	2:413654963..413655025:-
Egg	1_26941	5	85 +/- 12%	47	46	0	1	yes	aae-miR-996	aga-miR-279	ugacuagauuacaugcucgu	gcgugcaugaaucuggug	gcgugcaugaaucuggugcacgguuuuccaguuguaauaucgcuucgugacuagauuacaugcucgu	1:207012536..207012603:+
Egg	NIGP01000533_32762	4.9	85 +/- 12%	71	70	0	1	yes	aae-miR-970	aga-miR-970	ucauaagacacacgcggcuau	ugcguuugucuuagcuggua	ugcguuugucuuagcugguauugaaugugauagguaucauaagacacacgcggcuau	NIGP01000533:10107..10164:-
Egg	3_16015	4.9	85 +/- 12%	11	11	0	0	yes	aae-miR-307	hme-miR-307	cacaaccuccuugagugagcg	cucacucaaccugggugugau	cucacucaaccugggugugaugcuuauuugaaucaucacaaccuccuugagugagcg	3:244794377..244794434:+
Egg	2_9465	4.9	85 +/- 12%	245	244	1	0	yes	aae-miR-9b	aga-miR-9a	ucuuuggugauuuuagcuguaug	uauagcuuuaucaccaaaaacc	ucuuuggugauuuuagcuguaugcugauacguuucugauugcauauagcuuuaucaccaaaaacc	2:335780574..335780639:-
Egg	2_3718	4.8	85 +/- 12%	65	65	0	0	yes	aae-let-7	aga-let-7	ugagguaguugguuguauagu	uaugcaaucugcuagcuuguc	ugagguaguugguuguauaguagugacugauuaaauaucugcuaugcaaucugcuagcuuguc	2:375131497..375131560:+
Egg	3_23620	4.8	85 +/- 12%	115	115	0	0	yes	aae-miR-989	aga-miR-989	ugugaugugacguagugguac	gccgcuaccucgcuuucacuug	gccgcuaccucgcuuucacuugguaccgauuucccauaauccaugugaugugacguagugguac	3:366439082..366439146:-
Egg	1_29212	4.8	85 +/- 12%	40	40	0	0	yes	aae-miR-87	ame-miR-87-3p	gugagcaaauuuucaggugugu	cagccugaaauuugcuaaaccu	cagccugaaauuugcuaaaccuguguguauuugauucaaacaaucaaggugagcaaauuuucaggugugu	1:80682401..80682471:-
Egg	1_26329	4.7	85 +/- 12%	71	70	0	1	yes	aae-miR-970	aga-miR-970	ucauaagacacacgcggcu	ugcguuugucuuagcuggua	ugcguuugucuuagcugguauugaaugugauagguaucauaagacacacgcggcu	1:157238427..157238482:+
Egg	1_26939	4.7	85 +/- 12%	254	240	0	14	yes	aae-miR-279	aga-miR-279	ugacuagauccacacucauu	gaugggugugaaucuaguguuuca	gaugggugugaaucuaguguuucacaugauuuucgauagccugugacuagauccacacucauu	1:207007788..207007851:+
Egg	2_3531	4.6	85 +/- 12%	340	330	0	10	yes	aae-miR-14	aga-miR-14	ucagucuuuuucucucuccuauu	ugugggagcgagauuaaggcuug	ugugggagcgagauuaaggcuugcuggucauuuauuacacucgaagucagucuuuuucucucuccuauu	2:344767569..344767638:+
Egg	2_10078	4.6	85 +/- 12%	583	583	0	0	yes	aae-miR-1	aga-miR-1	uggaauguaaagaaguauggag	ccaugcuuccuugcauucaaua	ccaugcuuccuugcauucaauagugauucugaaagcauauggaauguaaagaaguauggag	2:399501023..399501084:-
Egg	2_3391	4.6	85 +/- 12%	63	63	0	0	yes	aae-miR-133	aga-miR-133	uugguccccuucaaccagcugua	uagcugguugacuucgggucaaau	uagcugguugacuucgggucaaaucgucaaauauuugcaaagauauuuccucagugaaauuauuugguccccuucaaccagcugua	2:330417064..330417150:+
Egg	2_8666	4.5	85 +/- 12%	257	246	0	11	yes	aae-miR-2941	ame-miR-6040-3p	uaguacggcuagaacuccacg	cgugguguuuagacguauuaca	cgugguguuuagacguauuacaugauuuuuugaacauaacuguaguacggcuagaacuccacg	2:268456012..268456075:-
Egg	2_8668	4.5	85 +/- 12%	228	228	0	0	yes	aae-miR-2941	ame-miR-6040-3p	uaguacggcuagaacuccacg	ugaagcucagcugcauuaca	ugaagcucagcugcauuacacgauauggaauacgguuuguaguacggcuagaacuccacg	2:268456316..268456376:-
Egg	2_3720	4.5	85 +/- 12%	14	14	0	0	yes	aae-miR-125-5p	aga-miR-125	ucccugagacccuaacuug	aguuuugaucuccgguauu	ucccugagacccuaacuugugacuauaguugaaguuucacaaguuuugaucuccgguauu	2:375131781..375131841:+
Egg	3_17827	4.3	85 +/- 12%	439	158	0	281	yes	aae-miR-8-5p	bmo-miR-8-5p	caucuuaccgggcagcauua	uaauacugucagguaaagaugu	caucuuaccgggcagcauuagauauuuuugaaauacuucuaauacugucagguaaagaugu	3:328527955..328528016:+
Males	2_6142	412	58 +/- 39%	800	471	0	329	yes	aae-miR-281-5p	ngi-miR-281	gucauggaauugcucucuuuau	aagagagcuauccgucgacagu	aagagagcuauccgucgacaguagggauaugauucacugucauggaauugcucucuuuau	2:96469360..96469420:-
Males	1_23896	240.2	58 +/- 39%	463	312	0	151	yes	aae-miR-10	ame-miR-3785-3p	uacccuguagauccgaauuugu	caaauucgguucuagagagguuu	uacccuguagauccgaauuuguuugaauauuuaacaagcgacaaauucgguucuagagagguuu	1:310530474..310530538:+
Males	3_15291	232.4	58 +/- 39%	449	168	0	281	yes	aae-miR-8-5p	bmo-miR-8-5p	caucuuaccgggcagcauuag	uaauacugucagguaaagaugu	caucuuaccgggcagcauuagauauuuuugaaauacuucuaauacugucagguaaagaugu	3:328527955..328528016:+
Males	2_8919	211	58 +/- 39%	406	384	0	22	yes	aae-miR-263a-5p	api-miR-263a	aauggcacuggaagaauucacgg	cguguucuggcaguggcauccc	aauggcacuggaagaauucacggguauauuuugaaauccccguguucuggcaguggcauccc	2:348784448..348784510:-
Males	2_9304	205.7	58 +/- 39%	396	395	0	1	yes	aae-miR-1	aga-miR-1	uggaauguaaagaaguauggagc	ccaugcuuccuugcauucaau	ccaugcuuccuugcauucaauagugauucugaaagcauauggaauguaaagaaguauggagc	2:399501022..399501084:-
Males	2_3824	198.6	58 +/- 39%	388	313	0	75	yes	aae-miR-100	-	acccguagauccgaacuugugc	caagaacggauguaugggauuc	acccguagauccgaacuugugcugccguuucacauguuacaagaacggauguaugggauuc	2:375117352..375117413:+
Males	2_9450	177	58 +/- 39%	346	342	0	4	yes	aae-miR-184	-	gacggagaacugauaagggc	ccuuaucauucuugcgccccgu	ccuuaucauucuugcgccccguguuauauuguuggcgacuggacggagaacugauaagggc	2:417599380..417599441:-
Males	2_6052	173.1	58 +/- 39%	331	307	2	22	yes	aae-miR-276-5p	aga-miR-276-3p	uaggaacuucauaccgugcuc	agcgagguauagaguuccuacg	agcgagguauagaguuccuacguugcgugugcgaaauugguaggaacuucauaccgugcuc	2:73120453..73120514:-
Males	2_6054	170.5	58 +/- 39%	326	308	0	18	yes	aae-miR-276-3p	aga-miR-276-3p	uaggaacuucauaccgugcucu	agcgagguauagaguuccuau	agcgagguauagaguuccuaugcguucggauaaaauauuccauaggaacuucauaccgugcucu	2:73509399..73509463:-
Males	2_3193	164	58 +/- 39%	313	270	0	43	yes	aae-miR-275-5p	aga-miR-275	ucagguaccugaaguagcgcgcg	cgcgcuaagcaggaaccgagacu	cgcgcuaagcaggaaccgagacuuugucauuugcuagcagucagguaccugaaguagcgcgcg	2:307135668..307135731:+
Males	2_9016	137.8	58 +/- 39%	263	168	0	95	yes	aae-miR-1891	tca-miR-11619e-3p	uugaggaguuaauuugcguguuu	acacguccauuaacucuggua	uugaggaguuaauuugcguguuuuuguauuugauuaaacacguccauuaacucuggua	2:360084868..360084926:-
Males	1_26782	136.4	58 +/- 39%	259	249	0	10	yes	aae-miR-277-5p	aga-miR-277	uaaaugcacuaucugguacga	cgugucagaagugcauuuaca	cgugucagaagugcauuuacauagguauuucccguuuagcaguauuuguaaaugcacuaucugguacga	1:302603814..302603883:-
Males	2_3196	133.2	58 +/- 39%	255	227	0	28	yes	aae-miR-305-5p	aga-miR-305	auuguacuucaucaggugcucugg	cggcacauguuggaguacacuu	auuguacuucaucaggugcucugguuguuuucgauacccggcacauguuggaguacacuu	2:307145445..307145505:+
Males	2_6945	127.6	58 +/- 39%	243	241	0	2	yes	aae-miR-263b-5p	aga-miR-263b	cuuggcacugggagaauucacag	guggaucuuuucgugccaucgu	cuuggcacugggagaauucacaggcgcuauuugcuaucauucuguggaucuuuucgugccaucgu	2:153371131..153371196:-
Males	3_16936	125.4	58 +/- 39%	237	172	0	65	yes	aae-miR-11-5p	aga-miR-13b	caucacagucugaguucuugcu	cgagaacuccggcugugaccugug	cgagaacuccggcugugaccuguguacacuuuauccaaaucacaucacagucugaguucuugcu	3:75489864..75489928:-
Males	2_3511	107.3	58 +/- 39%	203	194	0	9	yes	aae-miR-14	aga-miR-14	ucagucuuuuucucucuccuau	gggagcgagauuaaggcuugcu	gggagcgagauuaaggcuugcuggucauuuauuacacucgaagucagucuuuuucucucuccuau	2:344767572..344767637:+
Males	2_8839	104	58 +/- 39%	196	177	2	17	yes	aae-miR-9c-5p	aga-miR-9a	ucuuugguauucuagcuguaga	uaaagcuuuaguaccagagguc	ucuuugguauucuagcuguagaauguugagcuuugugauaugguaucuucuaaagcuuuaguaccagagguc	2:335810364..335810436:-
Males	1_23327	102.9	58 +/- 39%	193	184	0	9	yes	aae-miR-999	cqu-miR-999	uguuaacuguaagacugugucuu	acgcggucgugcaggaaauuauu	acgcggucgugcaggaaauuauuuggcauuagauucaaauguuaacuguaagacugugucuu	1:252222293..252222355:+
Males	NIGP01001012_27768	90.3	58 +/- 39%	168	164	0	4	yes	aae-miR-957	aga-miR-957	ugaaaccguccaaaacugaggc	guuaguuuugggcggguuuuagu	guuaguuuugggcggguuuuaguguauuucgauuagaguaucaauugaaaccguccaaaacugaggc	NIGP01001012:27490..27557:-
Males	3_15849	90.2	58 +/- 39%	168	164	0	4	yes	aae-miR-957	aga-miR-957	ugaaaccguccaaaacugagg	guuaguuuugggcggguuuuagu	guuaguuuugggcggguuuuaguguauuucgauuagaguaucaauugaaaccguccaaaacugagg	3:398466624..398466690:+
Males	2_5659	82	58 +/- 39%	153	144	0	9	yes	aae-miR-190	aga-miR-190	agauauguuugauauucuugguug	cccaggaaucaaacauauuauu	agauauguuugauauucuugguuguuaaauuuuauauuaucacccaggaaucaaacauauuauu	2:48811878..48811942:-
Males	1_22737	78.4	58 +/- 39%	146	141	0	5	yes	aae-miR-279	aga-miR-279	ugacuagauccacacucauua	gaugggugugaaucuaguguuucaca	gaugggugugaaucuaguguuucacaugauuuucgauagccugugacuagauccacacucauua	1:207007788..207007852:+
Males	2_6272	74.8	58 +/- 39%	138	133	4	1	yes	aae-miR-2a-5p	aga-miR-13b	uaucacagccagcuuugaa	ucaaagugguugugaaaugagu	ucaaagugguugugaaaugaguuacucuugaacgaucucauaucacagccagcuuugaa	2:107237506..107237565:-
Males	2_6274	73.1	58 +/- 39%	135	54	1	80	yes	aae-miR-13-5p	bmo-miR-13b-5p	ucguaaaaaugguugugcugu	uaucacagccauuuugacgagu	ucguaaaaaugguugugcuguguuguuacgcucgaaauucauaucacagccauuuugacgagu	2:107237650..107237713:-
Males	3_10826	69.5	58 +/- 39%	130	129	0	1	yes	aae-miR-315-5p	aga-miR-315	uuuugauuguugcucagaaagcc	uuucgagcaguaaucaaaguca	uuuugauuguugcucagaaagccgugcauuugaaacgggucgcuuucgagcaguaaucaaaguca	3:3444767..3444832:+
Males	1_25665	68.9	58 +/- 39%	128	112	0	16	yes	aae-miR-252-5p	ame-miR-252a-5p	cuaaguacuagugccgcagga	ccugcugcccaagugcuuaucg	cuaaguacuagugccgcaggagagauuugaaccccugcugcccaagugcuuaucg	1:175818157..175818212:-
Males	2_3821	61.4	58 +/- 39%	112	104	0	8	yes	aae-miR-2945-5p	aga-miR-279	ugacuagaggcagacucguuuag	agcggguccguuucuagugucaug	agcggguccguuucuagugucaugugcuguauucgaauaucaugacuagaggcagacucguuuag	2:374947142..374947207:+
Males	NIGP01001634_27585	60.9	58 +/- 39%	111	110	0	1	yes	aae-miR-10365	aga-miR-927	auuagaauguggaaucuguuuuu	aaaaguuuucauauucuugcgg	auuagaauguggaaucuguuuuuguacaucaaguguuacgaaacgaagcaaaaaaguuuucauauucuugcgg	NIGP01001634:30709..30782:-
Males	2_2360	60.5	58 +/- 39%	111	59	0	52	yes	aae-miR-932-5p	aga-miR-932-5p	ucaauuccguagugcauugcagu	ugcaagcaauguggaagugaag	ucaauuccguagugcauugcagugugcuuuagacgaacugcaagcaauguggaagugaag	2:231381156..231381216:+
Males	1_21579	50.3	58 +/- 39%	91	87	0	4	yes	aae-miR-981	aga-miR-981	uucguugucgacgaaaccugc	cggguuucgcggcgaacgggcu	cggguuucgcggcgaacgggcuuccaccaugaugaauagcaguucguugucgacgaaaccugc	1:118556348..118556411:+
Males	1_20925	48.8	58 +/- 39%	97	80	0	17	no	aae-miR-210	cqu-miR-210-3p	cuugugcgugugacaacggcuau	agcugcugaccacugcacaagau	agcugcugaccacugcacaagauuagauuaugacucuugugcgugugacaacggcuau	1:54892617..54892675:+
Males	3_18830	44.9	58 +/- 39%	79	67	0	12	yes	aae-miR-278-5p	aga-miR-278	ucggugggacuuucguccguuu	acggacgauagucuucagcgg	acggacgauagucuucagcggccgugcauuugauagaaguggucggugggacuuucguccguuu	3:243123888..243123952:-
Males	1_24884	30.9	58 +/- 39%	56	55	0	1	no	aae-miR-87	ame-miR-87-3p	gugagcaaauuuucaggugugu	cagccugaaauuugcuaaaccu	cagccugaaauuugcuaaaccuguguguauuugauucaaacaaucaaggugagcaaauuuucaggugugu	1:80682401..80682471:-
Males	3_16934	25.5	58 +/- 39%	41	35	0	6	yes	aae-miR-998	aga-miR-998-3p	uagcaccaugagauucagcuc	acugaacucucgugggucugca	acugaacucucgugggucugcaguugauauuucgaaagcuuguagcaccaugagauucagcuc	3:75489589..75489652:-
Males	2_8645	19.7	58 +/- 39%	37	29	0	8	yes	aae-miR-11895	-	agcaggagugaaugcaugaguu	uucaugcauucacuucugcuga	agcaggagugaaugcaugaguuugacaucugaaacuaauucaugcauucacuucugcuga	2:324949494..324949554:-
Males	3_17098	19.6	58 +/- 39%	30	23	0	7	yes	aae-miR-92b-3p	aga-miR-92a	aauugcacuugucccggccug	aggucgugacuugugcccauuugc	aggucgugacuugugcccauuugcugaauuuuaauggucaaauugcacuugucccggccug	3:93418516..93418577:-
Males	NIGP01001349_28522	16.6	58 +/- 39%	34	26	0	8	no	aae-miR-11895	-	agcaggagugaaugcaugaguu	uucaugcauucacuucugcuga	agcaggagugaaugcaugaguugacaucugaaaacuaauucaugcauucacuucugcuga	NIGP01001349:11838..11898:+
Males	1_26910	15.7	58 +/- 39%	26	13	1	12	no	aae-miR-993	aga-miR-993	gaagcucguuucuauagagguauc	uacccuguaguuccgggcuuuu	uacccuguaguuccgggcuuuugugguuucuuuuauuguuaauuaucagaagcucguuucuauagagguauc	1:310672021..310672093:-
Males	2_3763	14.8	58 +/- 39%	21	19	0	2	yes	aae-miR-124	aga-miR-124	uaaggcacgcggugaaugcca	uauccacugccggccuauaugu	uauccacugccggccuauauguccuauuucgguacucauaaggcacgcggugaaugcca	2:369307281..369307340:+
Males	3_17100	12	58 +/- 39%	30	11	0	19	no	aae-miR-92a-5p	-	gguacggacaggggcaacauu	uauugcacuugucccggccuau	gguacggacaggggcaacauugugacauuugaaagcuaauauugcacuugucccggccuau	3:93477596..93477657:-
Males	2_9323	10.4	58 +/- 39%	13	5	0	8	yes	aae-miR-2944b-5p	aga-miR-13b	uaucacagcaguaguuaccugau	gaaggaacucccggugugau	gaaggaacucccggugugauauaugacucgauuauaucacagcaguaguuaccugau	2:402152795..402152852:-
Males	2_6143	8.4	50 +/- 41%	8	6	0	2	yes	aae-miR-282-5p	mse-miR-282	uagccucuccuaggcuuugucu	acauagccugacagagguuagg	uagccucuccuaggcuuugucuguuaccuuccuugggaauuccacuagccagacauagccugacagagguuagg	2:96911966..96912040:-
Males	2_4350	8	50 +/- 41%	15	11	0	4	yes	aae-miR-965	-	gggggaaauccuguacgcuguau	uaagcguauagcuuuucccauu	gggggaaauccuguacgcuguauguuguauuugaauaauccauaagcguauagcuuuucccauu	2:429778749..429778813:+
Males	2_6280	5.3	65 +/- 27%	194	160	0	34	yes	aae-miR-71-5p	ame-miR-71-5p	agaaagacauggguagugaga	ucucacuaccuugucuuucaug	agaaagacauggguagugagauaguuucacccuauugcacugggaucucacuaccuugucuuucaug	2:107238287..107238354:-
Males	3_20491	5.2	65 +/- 27%	36	5	0	31	yes	aae-miR-308-5p	aga-miR-13b	aaucacaggaguauacugug	cgcgguauauucuuguggcuug	cgcgguauauucuuguggcuugaugcauuugaaaaaucucaaaucacaggaguauacugug	3:403338485..403338546:-
Males	3_19607	5.1	65 +/- 27%	111	110	0	1	yes	aae-miR-10365	aga-miR-927	auuagaauguggaaucuguu	aaaaguuuucauauucuugcgg	auuagaauguggaaucuguuuuuguacaucaaguguuacgaaacgaagcaaaaaaguuuucauauucuugcgg	3:320775621..320775694:-
Males	1_26861	5.1	65 +/- 27%	213	212	1	0	yes	aae-miR-283	ame-miR-283-5p	caauaucagcugguaauucu	aauuccaacugauauccac	caauaucagcugguaauucugggcuuaccccaccguuauacgcuucccggaauuccaacugauauccac	1:305625600..305625669:-
Males	2_6278	5.1	65 +/- 27%	85	84	1	0	yes	aae-miR-2c	aga-miR-13b	uaucacagccagcuuugaugagca	ggcaucaaauuugguuguuuuagu	ggcaucaaauuugguuguuuuaguacgaccucuuugaaaccccuaucacagccagcuuugaugagca	2:107237995..107238062:-
Males	3_17217	5	65 +/- 27%	19	19	0	0	yes	aae-miR-2765	ame-miR-2765-5p	ugguaacuccaccaccguugg	aaugggagcuggaguucccgcg	ugguaacuccaccaccguuggcgauauuugacagccaaugggagcuggaguucccgcg	3:101895454..101895512:-
Males	2_9422	5	65 +/- 27%	52	47	1	4	yes	aae-miR-1890	aga-miR-1890	ugaaaucuuugauuaggucugg	agagcuaauuggagaguucuug	agagcuaauuggagaguucuugaauaguguugugaaccuucaugaaaucuuugauuaggucugg	2:413654961..413655025:-
Males	2_8835	4.9	70 +/- 21%	153	151	0	2	yes	aae-miR-9b	aga-miR-9a	ucuuuggugauuuuagcuguau	auauagcuuuaucaccaaaaacc	ucuuuggugauuuuagcuguaugcugauacguuucugauugcauauagcuuuaucaccaaaaacc	2:335780574..335780639:-
Males	NIGP01000533_27534	4.9	70 +/- 21%	55	54	0	1	yes	aae-miR-970	aga-miR-970	ucauaagacacacgcggcu	cguuugucuuagcuggua	cguuugucuuagcugguauugaaugugauagguaucauaagacacacgcggcu	NIGP01000533:10109..10162:-
Males	2_3826	4.8	70 +/- 21%	293	290	3	0	yes	aae-let-7	aga-let-7	ugagguaguugguuguauagua	cuaugcaaucugcuagcuuguc	ugagguaguugguuguauaguagugacugauuaaauaucugcuaugcaaucugcuagcuuguc	2:375131497..375131560:+
Males	3_20168	4.8	70 +/- 21%	93	93	0	0	yes	aae-miR-989	aga-miR-989	ugugaugugacguagugguacc	cgccgcuaccucgcuuucacuug	cgccgcuaccucgcuuucacuugguaccgauuucccauaauccaugugaugugacguagugguacc	3:366439081..366439147:-
Males	1_22325	4.7	70 +/- 21%	55	54	0	1	yes	aae-miR-970	aga-miR-970	ucauaagacacacgcggcuau	cguuugucuuagcuggua	cguuugucuuagcugguauugaaugugauagguaucauaagacacacgcggcuau	1:157238429..157238484:+
Males	2_2009	4.6	70 +/- 21%	59	56	0	3	yes	aae-miR-137	ame-miR-137-3p	uuauugcuugagaauacacgu	acgcguauucuuggguuauuaac	acgcguauucuuggguuauuaacacacuguuuauguuguuauugcuugagaauacacgu	2:189612067..189612126:+
Males	2_3415	4.6	70 +/- 21%	53	52	0	1	yes	aae-miR-133	aga-miR-133	uugguccccuucaaccagcu	agcugguugacuucgggucaaau	agcugguugacuucgggucaaaucgucaaauauuugcaaagauauuuccucagugaaauuauuugguccccuucaaccagcu	2:330417065..330417147:+
Males	2_1142	4.5	70 +/- 21%	282	274	0	8	yes	aae-miR-9a	aga-miR-9a	ucuuugguuaucuagcuguau	auaaagcuagcauaccgaaguu	ucuuugguuaucuagcuguaugagugaauuuagaacaucauaaagcuagcauaccgaaguu	2:108461947..108462008:+
Males	2_8020	4.5	70 +/- 21%	13	12	0	1	yes	aae-miR-2941	ame-miR-6040-3p	uaguacggcuagaacuccacg	cgugguguuuagacguauuaca	cgugguguuuagacguauuacaugauuuuuugaacauaacuguaguacggcuagaacuccacg	2:268456012..268456075:-
Males	2_3828	4.4	70 +/- 21%	203	190	0	13	yes	aae-miR-125-5p	aga-miR-125	ucccugagacccuaacuugu	acaaguuuugaucuccgguau	ucccugagacccuaacuugugacuauaguugaaguuucacaaguuuugaucuccgguau	2:375131781..375131840:+
Males	2_8022	4.4	70 +/- 21%	13	13	0	0	yes	aae-miR-2941	ame-miR-6040-3p	uaguacggcuagaacuccacg	ugaagcucagcugcauuaca	ugaagcucagcugcauuacacgauauggaauacgguuuguaguacggcuagaacuccacg	2:268456316..268456376:-

## Sheet: BLAST_mature
Table 2. Sample dispertion of annotated Ae.aegypti miRNAs and verdict of mature sequence conservation
						Cut off 0.005
Sample	mature miRNA	Sample	Mature miRNA	Sample	Mature miRNA	miRBase BLAST
He	aae-bantam-5p	Hu	aae-bantam-5p			Yes
He	aae-let-7	Hu	aae-let-7	Ma	aae-let-7	Yes
He	aae-miR-1	Hu	aae-miR-1	Ma	aae-miR-1	yes
		Hu	aae-miR-10	Ma	aae-miR-10	yes
		Hu	aae-miR-100	Ma	aae-miR-100	yes
He	aae-miR-10365	Hu	aae-miR-10365	Ma	aae-miR-10365	yes
He	aae-miR-11-5p			Ma	aae-miR-11-5p	-
He	aae-miR-1175-5p					yes
He	aae-miR-11893	Hu	aae-miR-11893			-
		Hu	aae-miR-11894a			-
He	aae-miR-11895	Hu	aae-miR-11895	Ma	aae-miR-11895	-
		Hu	aae-miR-11896			-
He	aae-miR-11897a					-
He	aae-miR-11899					-
He	aae-miR-124	Hu	aae-miR-124	Ma	aae-miR-124	-
He	aae-miR-125-5p	Hu	aae-miR-125-5p	Ma	aae-miR-125-5p	yes
He	aae-miR-13-5p	Hu	aae-miR-13-5p	Ma	aae-miR-13-5p	-
He	aae-miR-133	Hu	aae-miR-133	Ma	aae-miR-133	yes
He	aae-miR-137	Hu	aae-miR-137	Ma	aae-miR-137	yes
He	aae-miR-14	Hu	aae-miR-14	Ma	aae-miR-14	yes
		Hu	aae-miR-184	Ma	aae-miR-184	yes
He	aae-miR-1890	Hu	aae-miR-1890	Ma	aae-miR-1890	yes
He	aae-miR-1891	Hu	aae-miR-1891	Ma	aae-miR-1891	yes
He	aae-miR-190	Hu	aae-miR-190	Ma	aae-miR-190	yes
He	aae-miR-193					yes
He	aae-miR-210			Ma	aae-miR-210	-
He	aae-miR-252-5p	Hu	aae-miR-252-5p	Ma	aae-miR-252-5p	yes
				Ma	aae-miR-263a-5p	yes
He	aae-miR-263b-5p	Hu	aae-miR-263b-5p	Ma	aae-miR-263b-5p	yes
He	aae-miR-275-5p	Hu	aae-miR-275-5p	Ma	aae-miR-275-5p	-
He	aae-miR-276-3p	Hu	aae-miR-276-3p	Ma	aae-miR-276-3p	yes
He	aae-miR-276-5p	Hu	aae-miR-276-5p	Ma	aae-miR-276-5p	yes
He	aae-miR-2765			Ma	aae-miR-2765	yes
He	aae-miR-277-5p			Ma	aae-miR-277-5p	-
He	aae-miR-278-5p	Hu	aae-miR-278-5p	Ma	aae-miR-278-5p	-
He	aae-miR-279	Hu	aae-miR-279	Ma	aae-miR-279	yes
He	aae-miR-281-5p	Hu	aae-miR-281-5p	Ma	aae-miR-281-5p	-
		Hu	aae-miR-282-5p	Ma	aae-miR-282-5p	yes
He	aae-miR-283	Hu	aae-miR-283	Ma	aae-miR-283	yes
He	aae-miR-285					yes
He	aae-miR-286b	Hu	aae-miR-286b			yes
He	aae-miR-2941	Hu	aae-miR-2941	Ma	aae-miR-2941	yes
		Hu	aae-miR-2943			-
		Hu	aae-miR-2944a-5p			yes
He	aae-miR-2944b-5p	Hu	aae-miR-2944b-5p	Ma	aae-miR-2944b-5p	yes
He	aae-miR-2945-5p	Hu	aae-miR-2945-5p	Ma	aae-miR-2945-5p	-
He	aae-miR-2946	Hu	aae-miR-2946			-
He	aae-miR-2a-5p	Hu	aae-miR-2a-5p	Ma	aae-miR-2a-5p	-
He	aae-miR-2c	Hu	aae-miR-2c	Ma	aae-miR-2c	yes
		Hu	aae-miR-305-5p	Ma	aae-miR-305-5p	yes
		Hu	aae-miR-307			yes
He	aae-miR-308-5p	Hu	aae-miR-308-5p	Ma	aae-miR-308-5p	-
He	aae-miR-31					yes
He	aae-miR-315-5p	Hu	aae-miR-315-5p	Ma	aae-miR-315-5p	yes
		Hu	aae-miR-33			yes
He	aae-miR-375	Hu	aae-miR-375			yes
He	aae-miR-7	Hu	aae-miR-7			yes
				Ma	aae-miR-71-5p	yes
He	aae-miR-8-5p	Hu	aae-miR-8-5p	Ma	aae-miR-8-5p	yes
He	aae-miR-87	Hu	aae-miR-87	Ma	aae-miR-87	yes
He	aae-miR-929	Hu	aae-miR-929			-
He	aae-miR-92a-5p			Ma	aae-miR-92a-5p	-
		Hu	aae-miR-92b-3p	Ma	aae-miR-92b-3p	yes
He	aae-miR-932-5p	Hu	aae-miR-932-5p	Ma	aae-miR-932-5p	yes
He	aae-miR-957	Hu	aae-miR-957	Ma	aae-miR-957	yes
		Hu	aae-miR-965	Ma	aae-miR-965	yes
He	aae-miR-970	Hu	aae-miR-970	Ma	aae-miR-970	yes
He	aae-miR-981	Hu	aae-miR-981	Ma	aae-miR-981	yes
		Hu	aae-miR-988-5p			-
He	aae-miR-989	Hu	aae-miR-989	Ma	aae-miR-989	yes
				Ma	aae-miR-993	yes
		Hu	aae-miR-996			yes
He	aae-miR-998	Hu	aae-miR-998	Ma	aae-miR-998	-
He	aae-miR-999	Hu	aae-miR-999	Ma	aae-miR-999	yes
He	aae-miR-9a	Hu	aae-miR-9a	Ma	aae-miR-9a	yes
He	aae-miR-9b	Hu	aae-miR-9b	Ma	aae-miR-9b	yes
He	aae-miR-9c-5p	Hu	aae-miR-9c-5p			yes
He	aae-miR-iab-4-5p	Hu	aae-miR-iab-4-5p			yes

## Sheet: Mature_BLAST_Info
Annotated Ae.aegypti miRNAs with mature sequence conservation and their Insecta’s conserved miRNAs
aae-bantam-5p
ID	Evalue
cqu-bantam-5p	3.00E-04
aae-miR-1
ID	Evalue
dme-miR-1-3p	9.00E-04
dps-miR-1	9.00E-04
ame-miR-1-3p	9.00E-04
aga-miR-1	9.00E-04
bmo-miR-1a-3p	9.00E-04
tca-miR-1-3p	9.00E-04
dan-miR-1	9.00E-04
der-miR-1	9.00E-04
dgr-miR-1	9.00E-04
dmo-miR-1	9.00E-04
dpe-miR-1	9.00E-04
dse-miR-1	9.00E-04
dsi-miR-1	9.00E-04
dvi-miR-1-3p	9.00E-04
dwi-miR-1	9.00E-04
dya-miR-1	9.00E-04
cqu-miR-1	9.00E-04
api-miR-1	9.00E-04
nvi-miR-1	9.00E-04
ngi-miR-1	9.00E-04
mse-miR-1a	9.00E-04
hme-miR-1a	9.00E-04
bdo-miR-1	9.00E-04
dqu-miR-1a-3p	9.00E-04
pca-miR-1-3p	9.00E-04
aae-miR-10
ID	Evalue
dme-miR-10-5p	9.00E-04
dvi-miR-10-5p	9.00E-04
cqu-miR-10-5p	9.00E-04
hme-miR-10	9.00E-04
bdo-miR-10	9.00E-04
dps-miR-10	0.002
aga-miR-10	0.002
bmo-miR-10-5p	0.002
ame-miR-10-5p	0.002
dan-miR-10	0.002
der-miR-10	0.002
dgr-miR-10	0.002
dmo-miR-10	0.002
dpe-miR-10	0.002
dse-miR-10	0.002
dsi-miR-10	0.002
dwi-miR-10	0.002
dya-miR-10	0.002
api-miR-10	0.002
nvi-miR-10	0.002
nlo-miR-10	0.002
tca-miR-10-5p	0.002
lmi-miR-10-5p	0.002
pxy-miR-10-5p	0.002
sfr-miR-10-5p	0.002
dqu-miR-10-5p	0.002
aae-miR-100
aga-miR-100	9.00E-04
ame-miR-100-5p	9.00E-04
tca-miR-100-5p	9.00E-04
bmo-miR-100	9.00E-04
cqu-miR-100-5p	9.00E-04
nvi-miR-100	9.00E-04
mse-miR-100	9.00E-04
api-miR-100	0.002
dqu-miR-100-5p	0.002
pca-miR-100-5p	0.002
bdo-miR-100	0.005
aae-miR-10365
ID	Evalue
aga-miR-10365-5p	8.00E-04
aae-miR-1175-5p
ID	Evalue
cqu-miR-1175-5p	9.00E-04
aae-miR-125-5p
dme-miR-125-5p	9.00E-04
dps-miR-125	9.00E-04
aga-miR-125	9.00E-04
tca-miR-125-5p	9.00E-04
dan-miR-125	9.00E-04
der-miR-125	9.00E-04
dgr-miR-125	9.00E-04
dmo-miR-125	9.00E-04
dpe-miR-125	9.00E-04
dse-miR-125	9.00E-04
dsi-miR-125	9.00E-04
dwi-miR-125	9.00E-04
dya-miR-125	9.00E-04
cqu-miR-125-5p	9.00E-04
nvi-miR-125	9.00E-04
nlo-miR-125	9.00E-04
bdo-miR-125	9.00E-04
dqu-miR-125-5p	9.00E-04
dvi-miR-125-5p	0.002
ame-miR-125-5p	0.002
aae-miR-133
ID	Evalue
dme-miR-133-3p	8.00E-04
dps-miR-133	8.00E-04
ame-miR-133-3p	8.00E-04
aga-miR-133	8.00E-04
bmo-miR-133	8.00E-04
tca-miR-133-3p	8.00E-04
dan-miR-133	8.00E-04
der-miR-133	8.00E-04
dgr-miR-133	8.00E-04
dmo-miR-133	8.00E-04
dpe-miR-133	8.00E-04
dse-miR-133	8.00E-04
dsi-miR-133	8.00E-04
dvi-miR-133-3p	8.00E-04
dwi-miR-133	8.00E-04
dya-miR-133	8.00E-04
cqu-miR-133	8.00E-04
nvi-miR-133	8.00E-04
ngi-miR-133	8.00E-04
nlo-miR-133	8.00E-04
mse-miR-133	8.00E-04
pca-miR-133-3p	8.00E-04
dqu-miR-133-3p	8.00E-04
hme-miR-133	8.00E-04
aae-miR-137
dme-miR-137-3p	9.00E-04
aga-miR-137	9.00E-04
dps-miR-137-3p	9.00E-04
dsi-miR-137-3p	9.00E-04
api-miR-137	9.00E-04
cqu-miR-137	9.00E-04
mse-miR-137	9.00E-04
dvi-miR-137-3p	9.00E-04
bdo-miR-137	9.00E-04
pca-miR-137-3p	9.00E-04
ame-miR-137-3p	0.002
tca-miR-137-3p	0.002
bmo-miR-137	0.002
nvi-miR-137	0.002
ngi-miR-137	0.002
nlo-miR-137	0.002
hme-miR-137	0.002
dqu-miR-137-3p	0.002
aae-miR-14
dme-miR-14-3p	9.00E-04
tca-miR-14-3p	9.00E-04
cqu-miR-14	9.00E-04
api-miR-14	9.00E-04
mse-miR-14	9.00E-04
hme-miR-14	9.00E-04
sfr-miR-14-3p	9.00E-04
bdo-miR-14	9.00E-04
dqu-miR-14-3p	9.00E-04
pca-miR-14-3p	9.00E-04
dps-miR-14	0.002
aga-miR-14	0.002
bmo-miR-14-3p	0.002
ame-miR-14-3p	0.002
dan-miR-14	0.002
der-miR-14	0.002
dgr-miR-14	0.002
dmo-miR-14	0.002
dpe-miR-14	0.002
dse-miR-14	0.002
dsi-miR-14	0.002
dvi-miR-14-3p	0.002
dwi-miR-14	0.002
dya-miR-14	0.002
nvi-miR-14	0.002
ngi-miR-14	0.002
aae-miR-184
dme-miR-184-3p	9.00E-04
dps-miR-184	9.00E-04
ame-miR-184-3p	9.00E-04
bmo-miR-184-3p	9.00E-04
tca-miR-184-3p	9.00E-04
dan-miR-184-3p	9.00E-04
der-miR-184-3p	9.00E-04
dgr-miR-184-3p	9.00E-04
dmo-miR-184-3p	9.00E-04
dpe-miR-184-3p	9.00E-04
dse-miR-184-3p	9.00E-04
dsi-miR-184-3p	9.00E-04
dvi-miR-184-3p	9.00E-04
dwi-miR-184-3p	9.00E-04
dya-miR-184-3p	9.00E-04
api-miR-184a	9.00E-04
cqu-miR-184	9.00E-04
nvi-miR-184	9.00E-04
ngi-miR-184	9.00E-04
nlo-miR-184	9.00E-04
mse-miR-184	9.00E-04
hme-miR-184	9.00E-04
bdo-miR-184	9.00E-04
pca-miR-184-3p	9.00E-04
aga-miR-184	0.002
aae-miR-1890
ID	Evalue
cqu-miR-1890	9.00E-04
aae-miR-1891
ID	Evalue
aga-miR-1891	9.00E-04
cqu-miR-1891	9.00E-04
aae-miR-190
ame-miR-190-5p	1.00E-04
dme-miR-190-5p	1.00E-04
aga-miR-190	1.00E-04
dps-miR-190-5p	1.00E-04
dsi-miR-190-5p	1.00E-04
api-miR-190	1.00E-04
cqu-miR-190	1.00E-04
nvi-miR-190	1.00E-04
mse-miR-190	1.00E-04
dvi-miR-190-5p	1.00E-04
bdo-miR-190	1.00E-04
pca-miR-190-5p	1.00E-04
bmo-miR-190-5p	3.00E-04
hme-miR-190	9.00E-04
tca-miR-190-5p	0.002
dqu-miR-190-5p	0.004
aae-miR-193
ID	Evalue
dme-miR-193-3p	9.00E-04
dps-miR-193-3p	9.00E-04
dsi-miR-193-3p	9.00E-04
aae-miR-252-5p
dme-miR-252-5p	0.002
bmo-miR-252-5p	0.002
dps-miR-252-5p	0.002
dsi-miR-252-5p	0.002
cqu-miR-252-5p	0.002
nvi-miR-252	0.002
mse-miR-252	0.002
hme-miR-252	0.002
pxy-miR-252	0.002
dvi-miR-252-5p	0.002
bdo-miR-252	0.002
pca-miR-252-5p	0.002
ame-miR-252a-5p	0.002
nlo-miR-252	0.002
aae-miR-263a-5p
dme-miR-263a-5p	3.00E-04
dvi-miR-263a-5p	3.00E-04
tca-miR-263a-5p	3.00E-04
cqu-miR-263	3.00E-04
mse-miR-263a	3.00E-04
hme-miR-263a	3.00E-04
bdo-miR-263a	3.00E-04
dqu-miR-263a-5p	3.00E-04
api-miR-263a	0.002
dps-miR-263a	0.002
ame-miR-263a-5p	0.002
aga-miR-263a	0.002
bmo-miR-263a-5p	0.002
dan-miR-263a	0.002
der-miR-263a	0.002
dgr-miR-263a	0.002
dmo-miR-263a	0.002
dpe-miR-263a	0.002
dse-miR-263a	0.002
dsi-miR-263a	0.002
dwi-miR-263a	0.002
dya-miR-263a	0.002
aae-miR-263b-5p
dvi-miR-263b-5p	3.00E-04
mse-miR-263b	3.00E-04
hme-miR-263b	3.00E-04
sfr-miR-263b-5p	3.00E-04
bdo-miR-263b	3.00E-04
api-miR-263b	0.002
dqu-miR-263b-5p	0.002
pca-miR-263b-5p	0.002
dme-miR-263b-5p	0.002
dps-miR-263b	0.002
bmo-miR-263b-5p	0.002
dan-miR-263b	0.002
der-miR-263b	0.002
dgr-miR-263b	0.002
dpe-miR-263b	0.002
dse-miR-263b	0.002
dsi-miR-263b	0.002
dwi-miR-263b	0.002
dya-miR-263b	0.002
aga-miR-263b	0.002
aae-miR-282-5p
dps-miR-282	4.00E-05
aga-miR-282	4.00E-05
der-miR-282	4.00E-05
dgr-miR-282	4.00E-05
dmo-miR-282	4.00E-05
dpe-miR-282	4.00E-05
dse-miR-282	4.00E-05
dsi-miR-282	4.00E-05
dwi-miR-282	4.00E-05
dya-miR-282	4.00E-05
ame-miR-282-5p	1.00E-04
dan-miR-282	1.00E-04
nvi-miR-282	1.00E-04
nlo-miR-282	1.00E-04
bmo-miR-282-5p	6.00E-04
tca-miR-282-5p	9.00E-04
dqu-miR-282-5p	9.00E-04
pca-miR-282-5p	9.00E-04
dme-miR-282-5p	0.002
aae-miR-2765
bmo-miR-2765	9.00E-04
tca-miR-2765-5p	9.00E-04
ame-miR-2765-5p	9.00E-04
mse-miR-2765	9.00E-04
hme-miR-2765	9.00E-04
sfr-miR-2765-5p	9.00E-04
dqu-miR-2765-5p	9.00E-04
pca-miR-2765-5p	0.005
aae-miR-279
ID	Evalue
dme-miR-279-3p	9.00E-04
dps-miR-279	9.00E-04
aga-miR-279	9.00E-04
ame-miR-279a-3p	9.00E-04
tca-miR-279a-3p	9.00E-04
dan-miR-279	9.00E-04
der-miR-279	9.00E-04
dgr-miR-279	9.00E-04
dmo-miR-279	9.00E-04
dpe-miR-279	9.00E-04
dse-miR-279	9.00E-04
dsi-miR-279	9.00E-04
dvi-miR-279-3p	9.00E-04
dwi-miR-279	9.00E-04
dya-miR-279	9.00E-04
cqu-miR-279-3p	9.00E-04
nvi-miR-279	9.00E-04
aae-miR-283
cqu-miR-283	3.00E-04
dvi-miR-283-5p	9.00E-04
mse-miR-283	9.00E-04
dme-miR-283-5p	0.002
bdo-miR-283	0.002
pca-miR-283-5p	0.002
aae-miR-285
cqu-miR-285-3p	9.00E-04
aga-miR-285-3p	9.00E-04
dqu-miR-29-3p	9.00E-04
dme-miR-285-3p	0.005
dps-miR-285	0.005
dan-miR-285	0.005
der-miR-285	0.005
dgr-miR-285	0.005
dmo-miR-285	0.005
dse-miR-285	0.005
dsi-miR-285	0.005
dvi-miR-285-3p	0.005
dwi-miR-285	0.005
dya-miR-285	0.005
pca-miR-29-3p	0.005
aae-miR-286b
ID	Evalue
aga-miR-286b-3p	1.00E-04
aae-miR-2941
ID	Evalue
cqu-miR-2941-3p	9.00E-04
aae-miR-2944a-5p
ID	Evalue
aga-miR-2944a-5p	9.00E-04
aae-miR-2944b-5p
ID	Evalue
aga-miR-2944b-5p	8.00E-04
aae-miR-2c
dme-miR-2a-3p	3.00E-04
dps-miR-2a	3.00E-04
ame-miR-2-3p	3.00E-04
bmo-miR-2a-3p	3.00E-04
tca-miR-2-3p	3.00E-04
dan-miR-2a	3.00E-04
der-miR-2a	3.00E-04
dgr-miR-2a	3.00E-04
dmo-miR-2a	3.00E-04
dpe-miR-2a	3.00E-04
dse-miR-2a	3.00E-04
dsi-miR-2a	3.00E-04
dvi-miR-2a-3p	3.00E-04
dwi-miR-2a	3.00E-04
dya-miR-2a	3.00E-04
aga-miR-2	3.00E-04
api-miR-2a	3.00E-04
nvi-miR-2c	3.00E-04
ngi-miR-2	3.00E-04
nlo-miR-2	3.00E-04
hme-miR-2a	3.00E-04
hme-miR-2b	3.00E-04
sfr-miR-2b-3p	3.00E-04
bdo-miR-2a	3.00E-04
dqu-miR-2a-3p	3.00E-04
dme-miR-2b-3p	0.002
dme-miR-2c-3p	0.002
dps-miR-2b	0.002
dps-miR-2c	0.002
dan-miR-2b	0.002
dan-miR-2c	0.002
der-miR-2b	0.002
der-miR-2c	0.002
dgr-miR-2b	0.002
dgr-miR-2c	0.002
dmo-miR-2b	0.002
dmo-miR-2c	0.002
dpe-miR-2c	0.002
dpe-miR-2b	0.002
dse-miR-2c	0.002
dse-miR-2b	0.002
dsi-miR-2c	0.002
dsi-miR-2b	0.002
dvi-miR-2c-3p	0.002
dvi-miR-2b-3p	0.002
dwi-miR-2b	0.002
dwi-miR-2c	0.002
dya-miR-2b	0.002
dya-miR-2c	0.002
cqu-miR-2	0.002
nvi-miR-2a	0.002
nvi-miR-2b	0.002
bdo-miR-2b	0.002
mse-miR-2a	0.002
mse-miR-2b	0.002
pxy-miR-2b	0.002
ame-miR-2b-5p	0.002
sfr-miR-2a-3p	0.002
bdo-miR-2c	0.002
bdo-miR-2a-2	0.002
bmo-miR-2b-3p	0.004
aae-miR-305-5p
bdo-miR-305	1.00E-04
dme-miR-305-5p	3.00E-04
dps-miR-305	3.00E-04
ame-miR-305-5p	3.00E-04
aga-miR-305	3.00E-04
bmo-miR-305-5p	3.00E-04
dan-miR-305	3.00E-04
der-miR-305	3.00E-04
dgr-miR-305	3.00E-04
dmo-miR-305	3.00E-04
dpe-miR-305	3.00E-04
dse-miR-305	3.00E-04
dwi-miR-305	3.00E-04
dya-miR-305	3.00E-04
nvi-miR-305	3.00E-04
ngi-miR-305	3.00E-04
nlo-miR-305	3.00E-04
cqu-miR-305-5p	9.00E-04
hme-miR-305	9.00E-04
dqu-miR-305-5p	9.00E-04
tca-miR-305-5p	0.002
dvi-miR-305-5p	0.002
aae-miR-307
ID	Evalue
dme-miR-307a-3p	9.00E-04
lmi-miR-307-3p	9.00E-04
api-miR-307	9.00E-04
mse-miR-307	9.00E-04
hme-miR-307	9.00E-04
bdo-miR-307	9.00E-04
aae-miR-31
cqu-miR-31-5p	3.00E-04
dme-miR-31a-5p	0.002
dps-miR-31a	0.002
dan-miR-31a	0.002
der-miR-31a	0.002
dgr-miR-31a	0.002
dmo-miR-31a	0.002
dpe-miR-31a	0.002
dse-miR-31a	0.002
dsi-miR-31a	0.002
dvi-miR-31a-5p	0.002
dwi-miR-31a	0.002
dya-miR-31a	0.002
aga-miR-31-5p	0.002
ame-miR-31a-5p	0.004
nvi-miR-31a	0.004
ngi-miR-31a	0.004
nlo-miR-31a	0.004
pca-miR-31-5p	0.004
aae-miR-315-5p
ID	Evalue
dme-miR-315-5p	9.00E-04
dps-miR-315	9.00E-04
ame-miR-315-5p	9.00E-04
aga-miR-315	9.00E-04
dan-miR-315	9.00E-04
der-miR-315	9.00E-04
dgr-miR-315	9.00E-04
dmo-miR-315	9.00E-04
dpe-miR-315	9.00E-04
dse-miR-315	9.00E-04
dsi-miR-315	9.00E-04
dvi-miR-315a	9.00E-04
dwi-miR-315	9.00E-04
dya-miR-315	9.00E-04
tca-miR-315	9.00E-04
cqu-miR-315	9.00E-04
api-miR-315	9.00E-04
nvi-miR-315	9.00E-04
nlo-miR-315	9.00E-04
bdo-miR-315	9.00E-04
dqu-miR-315-5p	9.00E-04
pca-miR-315-5p	9.00E-04
aae-miR-375
aga-miR-375	9.00E-04
cqu-miR-375	9.00E-04
ame-miR-375-3p	0.005
nvi-miR-375	0.005
ngi-miR-375	0.005
tca-miR-375-3p	0.005
dqu-miR-375-3p	0.005
aae-miR-7
ID	Evalue
dme-miR-7-5p	3.00E-04
dps-miR-7	3.00E-04
ame-miR-7-5p	3.00E-04
aga-miR-7	3.00E-04
bmo-miR-7-5p	3.00E-04
tca-miR-7-5p	3.00E-04
dan-miR-7	3.00E-04
der-miR-7	3.00E-04
dgr-miR-7	3.00E-04
dmo-miR-7	3.00E-04
dpe-miR-7	3.00E-04
dse-miR-7	3.00E-04
dsi-miR-7	3.00E-04
dvi-miR-7-5p	3.00E-04
dwi-miR-7	3.00E-04
dya-miR-7	3.00E-04
cqu-miR-7	3.00E-04
api-miR-7	3.00E-04
nvi-miR-7	3.00E-04
nlo-miR-7	3.00E-04
mse-miR-7	3.00E-04
bdo-miR-7	3.00E-04
dqu-miR-7-5p	3.00E-04
pca-miR-7-5p	3.00E-04
hme-miR-7	8.00E-04
aae-miR-71-5p
cqu-miR-71-5p	9.00E-04
tca-miR-71-5p	0.002
api-miR-71	0.002
mse-miR-71	0.002
pca-miR-71-5p	0.002
aae-miR-8-5p
lmi-miR-8-5p	9.00E-04
cqu-miR-8-5p	9.00E-04
bmo-miR-8-5p	9.00E-04
tca-miR-8-5p	9.00E-04
dme-miR-8-5p	9.00E-04
dvi-miR-8-5p	9.00E-04
dqu-miR-8-5p	9.00E-04
pca-miR-8-5p	0.005
aae-miR-87
cqu-miR-87	9.00E-04
mse-miR-87	0.005
hme-miR-87	0.005
dqu-miR-87-3p	0.005
aae-miR-92b-3p
aga-miR-92b	9.00E-04
dme-miR-92b-3p	0.005
dps-miR-92b	0.005
dan-miR-92b	0.005
der-miR-92b	0.005
dgr-miR-92b	0.005
dmo-miR-92b	0.005
dpe-miR-92b	0.005
dse-miR-92b	0.005
dsi-miR-92b	0.005
dvi-miR-92b-3p	0.005
dwi-miR-92b	0.005
dya-miR-92b	0.005
bdo-miR-92b	0.005
dqu-miR-92c-3p	0.005
pca-miR-92c-3p	0.005
aae-miR-932-5p
ame-miR-932-5p	9.00E-04
dme-miR-932-5p	9.00E-04
tca-miR-932-5p	9.00E-04
bmo-miR-932	9.00E-04
dps-miR-932-5p	9.00E-04
dsi-miR-932-5p	9.00E-04
cqu-miR-932-5p	9.00E-04
nvi-miR-932	9.00E-04
ngi-miR-932	9.00E-04
nlo-miR-932	9.00E-04
mse-miR-932	9.00E-04
hme-miR-932	9.00E-04
dvi-miR-932-5p	9.00E-04
aga-miR-932-5p	9.00E-04
sfr-miR-932-5p	9.00E-04
bdo-miR-932	9.00E-04
dqu-miR-932-5p	9.00E-04
pca-miR-932-5p	0.005
aae-miR-957
ID	Evalue
dme-miR-957-3p	9.00E-04
aga-miR-957	9.00E-04
dps-miR-957-3p	9.00E-04
dsi-miR-957	9.00E-04
cqu-miR-957	9.00E-04
dvi-miR-957-3p	9.00E-04
aae-miR-965
aga-miR-965-3p	9.00E-04
cqu-miR-965	9.00E-04
dme-miR-965-3p	0.005
tca-miR-965-3p	0.005
bmo-miR-965-3p	0.005
dps-miR-965-3p	0.005
dsi-miR-965-3p	0.005
api-miR-965	0.005
mse-miR-965	0.005
hme-miR-965	0.005
pca-miR-965-3p	0.005
aae-miR-981
dme-miR-981-3p	9.00E-04
tca-miR-981	9.00E-04
dps-miR-981-3p	9.00E-04
cqu-miR-981	9.00E-04
mse-miR-981	9.00E-04
hme-miR-981	9.00E-04
dvi-miR-981-3p	9.00E-04
bdo-miR-981	9.00E-04
dqu-miR-981-3p	9.00E-04
pca-miR-981-3p	9.00E-04
dsi-miR-981-3p	0.002
ame-miR-981-3p	0.005
aae-miR-993
dps-miR-993-5p	9.00E-04
dsi-miR-993-5p	9.00E-04
cqu-miR-993-5p	9.00E-04
dme-miR-993-5p	9.00E-04
dvi-miR-993-5p	0.002
bmo-miR-993a-5p	0.005
mse-miR-993	0.005
dqu-miR-993-5p	0.005
aae-miR-999
ID	Evalue
dme-miR-999-3p	9.00E-04
dsi-miR-999-3p	9.00E-04
cqu-miR-999	9.00E-04
dvi-miR-999-3p	9.00E-04
bdo-miR-999	9.00E-04
aae-miR-9a
dme-miR-9a-5p	3.00E-04
dps-miR-9a	3.00E-04
ame-miR-9a-5p	3.00E-04
aga-miR-9a	3.00E-04
bmo-miR-9a-5p	3.00E-04
dan-miR-9a	3.00E-04
der-miR-9a	3.00E-04
dgr-miR-9a	3.00E-04
dmo-miR-9a	3.00E-04
dpe-miR-9a	3.00E-04
dse-miR-9a	3.00E-04
dsi-miR-9a	3.00E-04
dvi-miR-9a-5p	3.00E-04
dwi-miR-9a	3.00E-04
dya-miR-9a	3.00E-04
lmi-miR-9a-5p	3.00E-04
api-miR-9a	3.00E-04
nvi-miR-9a	3.00E-04
ngi-miR-9a	3.00E-04
nlo-miR-9a	3.00E-04
dqu-miR-9-5p	3.00E-04
pca-miR-9-5p	3.00E-04
tca-miR-9a-5p	0.002
hme-miR-9b	0.004
aae-miR-9b
dme-miR-9b-5p	3.00E-04
dps-miR-9b	3.00E-04
dan-miR-9b	3.00E-04
der-miR-9b	3.00E-04
dmo-miR-9b	3.00E-04
dpe-miR-9b	3.00E-04
dse-miR-9b	3.00E-04
dvi-miR-9b-5p	3.00E-04
dwi-miR-9b	3.00E-04
dya-miR-9b	3.00E-04
bdo-miR-9b	3.00E-04
aga-miR-9b	9.00E-04
dgr-miR-9b	0.002
aae-miR-9c-5p
ID	Evalue
dme-miR-9c-5p	9.00E-04
dps-miR-9c	9.00E-04
aga-miR-9c	9.00E-04
dan-miR-9c	9.00E-04
der-miR-9c	9.00E-04
dgr-miR-9c	9.00E-04
dmo-miR-9c	9.00E-04
dpe-miR-9c	9.00E-04
dse-miR-9c	9.00E-04
dvi-miR-9c-5p	9.00E-04
dwi-miR-9c	9.00E-04
dya-miR-9c	9.00E-04
cqu-miR-9-5p	9.00E-04
bdo-miR-9c	9.00E-04
aae-miR-iab-4-5p
dme-miR-iab-4-5p	9.00E-04
dps-miR-iab-4-5p	9.00E-04
ame-miR-iab-4-5p	9.00E-04
aga-miR-iab-4	9.00E-04
tca-miR-iab-4-5p	9.00E-04
dan-miR-iab-4-5p	9.00E-04
der-miR-iab-4-5p	9.00E-04
dgr-miR-iab-4-5p	9.00E-04
dmo-miR-iab-4-5p	9.00E-04
dpe-miR-iab-4-5p	9.00E-04
dse-miR-iab-4-5p	9.00E-04
dsi-miR-iab-4-5p	9.00E-04
dvi-miR-iab-4-5p	9.00E-04
dwi-miR-iab-4-5p	9.00E-04
dya-miR-iab-4-5p	9.00E-04
bmo-miR-iab-4-5p	9.00E-04
cqu-miR-iab-4	9.00E-04
ngi-miR-iab-4	9.00E-04
mse-miR-iab-4-5p	9.00E-04
dvi-miR-iab-8-3p	9.00E-04
bdo-miR-iab-4	9.00E-04
dqu-iab-4-5p	9.00E-04
pca-iab-4-5p	9.00E-04
api-miR-iab-4	0.005
aae-let-7
aga-let-7	0.002
cqu-let-7-5p	0.002
api-let-7	0.002
aae-miR-276-3p
dme-miR-276a-3p	0.002
dps-miR-276a	0.002
ame-miR-276-3p	0.002
aga-miR-276-3p	0.002
tca-miR-276-3p	0.002
dan-miR-276a	0.002
der-miR-276a	0.002
dgr-miR-276a-3p	0.002
dmo-miR-276a	0.002
dpe-miR-276a	0.002
dse-miR-276a	0.002
dsi-miR-276a	0.002
dvi-miR-276a-3p	0.002
dwi-miR-276a-3p	0.002
dya-miR-276a	0.002
lmi-miR-276-3p	0.002
api-miR-276	0.002
cqu-miR-276-3p	0.002
bmo-miR-276-3p	0.002
nvi-miR-276	0.002
ngi-miR-276	0.002
nlo-miR-276	0.002
mse-miR-276	0.002
bdo-miR-276a	0.002
dqu-miR-276-3p	0.002
aae-miR-276-5p
dme-miR-276a-5p	0.002
bmo-miR-276-5p	0.002
tca-miR-276-5p	0.002
dgr-miR-276b-5p	0.002
dgr-miR-276a-5p	0.002
dwi-miR-276a-5p	0.002
dwi-miR-276b-5p	0.002
lmi-miR-276-5p	0.002
dme-miR-276b-5p	0.002
hme-miR-276	0.002
bdo-miR-276b	0.002
dqu-miR-276-5p	0.002
aae-miR-33
tca-miR-33-5p	0.002
bmo-miR-33-5p	0.002
cqu-miR-33	0.002
mse-miR-33	0.002
hme-miR-33	0.002
aga-miR-33-5p	0.002
dqu-miR-33-5p	0.002
aae-miR-970
dme-miR-970-3p	0.002
tca-miR-970-3p	0.002
aga-miR-970	0.002
dps-miR-970-3p	0.002
dsi-miR-970-3p	0.002
cqu-miR-970	0.002
dvi-miR-970-3p	0.002
bdo-miR-970	0.002
aae-miR-989
aga-miR-989	0.002
cqu-miR-989	0.002
aae-miR-996
aga-miR-996	0.002

## Sheet: BLAST_Precursor
Table 3. Sample dispertion of annotated Ae.aegypti miRNAs and verdict of precursor sequence conservation
						Cut off 0.005
Sample	mature miRNA	Sample	Mature miRNA	Sample	Mature miRNA	miRBase BLAST
He	aae-bantam-5p	Hu	aae-bantam-5p			Yes
He	aae-miR-1	Hu	aae-miR-1	Ma	aae-miR-1	yes
		Hu	aae-miR-10	Ma	aae-miR-10	yes
		Hu	aae-miR-100	Ma	aae-miR-100	yes
He	aae-miR-10365	Hu	aae-miR-10365	Ma	aae-miR-10365	yes
He	aae-miR-1175-5p					yes
He	aae-miR-125-5p	Hu	aae-miR-125-5p	Ma	aae-miR-125-5p	yes
He	aae-miR-133	Hu	aae-miR-133	Ma	aae-miR-133	yes
He	aae-miR-137	Hu	aae-miR-137	Ma	aae-miR-137	yes
He	aae-miR-14	Hu	aae-miR-14	Ma	aae-miR-14	yes
		Hu	aae-miR-184	Ma	aae-miR-184	yes
He	aae-miR-1890	Hu	aae-miR-1890	Ma	aae-miR-1890	yes
He	aae-miR-1891	Hu	aae-miR-1891	Ma	aae-miR-1891	yes
He	aae-miR-190	Hu	aae-miR-190	Ma	aae-miR-190	yes
He	aae-miR-193					yes
He	aae-miR-252-5p	Hu	aae-miR-252-5p	Ma	aae-miR-252-5p	yes
				Ma	aae-miR-263a-5p	yes
He	aae-miR-263b-5p	Hu	aae-miR-263b-5p	Ma	aae-miR-263b-5p	yes
He	aae-miR-2765			Ma	aae-miR-2765	yes
He	aae-miR-279	Hu	aae-miR-279	Ma	aae-miR-279	yes
		Hu	aae-miR-282-5p	Ma	aae-miR-282-5p	yes
He	aae-miR-283	Hu	aae-miR-283	Ma	aae-miR-283	yes
He	aae-miR-285					yes
He	aae-miR-286b	Hu	aae-miR-286b			yes
He	aae-miR-2941	Hu	aae-miR-2941	Ma	aae-miR-2941	yes
		Hu	aae-miR-2944a-5p			yes
He	aae-miR-2944b-5p	Hu	aae-miR-2944b-5p	Ma	aae-miR-2944b-5p	yes
He	aae-miR-2c	Hu	aae-miR-2c	Ma	aae-miR-2c	yes
		Hu	aae-miR-305-5p	Ma	aae-miR-305-5p	yes
		Hu	aae-miR-307			yes
He	aae-miR-31					yes
He	aae-miR-315-5p	Hu	aae-miR-315-5p	Ma	aae-miR-315-5p	yes
He	aae-miR-375	Hu	aae-miR-375			yes
He	aae-miR-7	Hu	aae-miR-7			yes
				Ma	aae-miR-71-5p	yes
He	aae-miR-8-5p	Hu	aae-miR-8-5p	Ma	aae-miR-8-5p	yes
He	aae-miR-87	Hu	aae-miR-87	Ma	aae-miR-87	yes
		Hu	aae-miR-92b-3p	Ma	aae-miR-92b-3p	yes
He	aae-miR-932-5p	Hu	aae-miR-932-5p	Ma	aae-miR-932-5p	yes
He	aae-miR-957	Hu	aae-miR-957	Ma	aae-miR-957	yes
		Hu	aae-miR-965	Ma	aae-miR-965	yes
He	aae-miR-981	Hu	aae-miR-981	Ma	aae-miR-981	yes
				Ma	aae-miR-993	yes
He	aae-miR-999	Hu	aae-miR-999	Ma	aae-miR-999	yes
He	aae-miR-9a	Hu	aae-miR-9a	Ma	aae-miR-9a	yes
He	aae-miR-9b	Hu	aae-miR-9b	Ma	aae-miR-9b	yes
He	aae-miR-9c-5p	Hu	aae-miR-9c-5p			yes
He	aae-miR-iab-4-5p	Hu	aae-miR-iab-4-5p			yes
He	aae-let-7	Hu	aae-let-7	Ma	aae-let-7	Yes
He	aae-miR-276-3p	Hu	aae-miR-276-3p	Ma	aae-miR-276-3p	yes
He	aae-miR-276-5p	Hu	aae-miR-276-5p	Ma	aae-miR-276-5p	yes
He	aae-miR-970	Hu	aae-miR-970	Ma	aae-miR-970	yes
He	aae-miR-989	Hu	aae-miR-989	Ma	aae-miR-989	yes
		Hu	aae-miR-996			yes
		Hu	aae-miR-33			yes

## Sheet: Precursor_BLAST_Info
Annotated Ae.aegypti miRNAs with precursor sequence conservation and their Insecta’s conserved miRNAs
aae-bantam-5p
ID	Evalue
aae-bantam	3.00E-23
cqu-bantam	6.00E-20
aga-bantam	4.00E-15
dvi-bantam	5.00E-07
dme-bantam	3.00E-06
dps-bantam	3.00E-06
dan-bantam	3.00E-06
der-bantam	3.00E-06
dgr-bantam	3.00E-06
dpe-bantam	3.00E-06
dse-bantam	3.00E-06
dsi-bantam	3.00E-06
dwi-bantam	3.00E-06
dya-bantam	3.00E-06
dmo-bantam	8.00E-06
bdo-bantam	8.00E-06
aae-let-7
ID	Evalue
aae-let-7	3.00E-23
cqu-let-7	2.00E-12
aga-let-7	8.00E-07
dwi-let-7	2.00E-06
api-let-7	2.00E-06
dan-let-7	2.00E-04
dme-let-7	5.00E-04
der-let-7	5.00E-04
dse-let-7	5.00E-04
dsi-let-7	5.00E-04
dya-let-7	5.00E-04
aae-miR-1
ID	Evalue
aae-mir-1	3.00E-25
cqu-mir-1	8.00E-21
dmo-mir-1	3.00E-18
dps-mir-1	1.00E-17
dpe-mir-1	1.00E-17
dgr-mir-1	8.00E-17
dya-mir-1	8.00E-17
der-mir-1	2.00E-16
dse-mir-1	2.00E-16
dsi-mir-1	2.00E-16
aga-mir-1	3.00E-16
dan-mir-1	5.00E-16
dvi-mir-1	5.00E-16
dme-mir-1	1.00E-15
dwi-mir-1	2.00E-15
bdo-mir-1	1.00E-11
bmo-mir-1a	2.00E-11
bmo-mir-1b	2.00E-11
mse-mir-1a	1.00E-10
mse-mir-1b	1.00E-10
dqu-mir-1a	3.00E-10
dqu-mir-1b	3.00E-10
hme-mir-1b	5.00E-10
hme-mir-1a	5.00E-10
tca-mir-1	4.00E-09
pca-mir-1	7.00E-09
aae-mir-1	1.00E-07
ame-mir-1-1	2.00E-07
nvi-mir-1	2.00E-07
ame-mir-1-2	2.00E-07
ngi-mir-1	2.00E-07
dps-mir-1	1.00E-06
dpe-mir-1	1.00E-06
dvi-mir-1	1.00E-06
dgr-mir-1	6.00E-06
dmo-mir-1	6.00E-06
dan-mir-1	4.00E-05
dya-mir-1	4.00E-05
der-mir-1	8.00E-05
dse-mir-1	8.00E-05
dsi-mir-1	8.00E-05
cqu-mir-1	1.00E-04
dme-mir-1	4.00E-04
aga-mir-1	4.00E-04
api-mir-1	8.00E-04
dwi-mir-1	0.001
aae-miR-10
ID	Evalue
aae-mir-10	1.00E-30
cqu-mir-10	1.00E-25
aga-mir-10	3.00E-21
ame-mir-10	5.00E-18
api-mir-10	3.00E-17
nvi-mir-10	3.00E-17
nlo-mir-10	3.00E-17
mse-mir-10a	2.00E-16
dqu-mir-10	4.00E-16
der-mir-10	8.00E-16
hme-mir-10	9.00E-16
sfr-mir-10	9.00E-16
bmo-mir-10	2.00E-15
pxy-mir-10	2.00E-15
dme-mir-10	4.00E-15
dps-mir-10	4.00E-15
dan-mir-10	4.00E-15
dpe-mir-10	4.00E-15
dse-mir-10	4.00E-15
dsi-mir-10	4.00E-15
dya-mir-10	4.00E-15
tca-mir-10	6.00E-15
dgr-mir-10	2.00E-14
dmo-mir-10	2.00E-14
dvi-mir-10	7.00E-13
dwi-mir-10	3.00E-12
bdo-mir-10	6.00E-10
lmi-mir-10	4.00E-08
aae-miR-100
ID	Evalue
aae-mir-100	1.00E-45
cqu-mir-100	4.00E-23
aga-mir-100	1.00E-12
dan-mir-100	9.00E-12
dgr-mir-100	9.00E-12
dme-mir-100	5.00E-11
der-mir-100	5.00E-11
dmo-mir-100	5.00E-11
dse-mir-100	5.00E-11
dsi-mir-100	5.00E-11
dvi-mir-100	5.00E-11
dwi-mir-100	5.00E-11
dya-mir-100	5.00E-11
dps-mir-100	3.00E-10
dpe-mir-100-2	3.00E-10
dpe-mir-100-1	3.00E-10
bdo-mir-100	9.00E-06
api-mir-100	3.00E-05
mse-mir-100	7.00E-05
bmo-mir-100	4.00E-04
tca-mir-100	6.00E-04
aae-miR-10365
ID	Evalue
aae-mir-10365	2.00E-26
aga-mir-10365	3.00E-11
aae-miR-11-5p
ID	Evalue
aae-mir-11	9.00E-41
cqu-mir-11	1.00E-15
dan-mir-11	4.00E-10
dmo-mir-11	5.00E-07
ame-mir-11	9.00E-07
dgr-mir-11	2.00E-06
dvi-mir-11	3.00E-06
dya-mir-11	3.00E-05
pca-mir-11	3.00E-05
dqu-mir-11	4.00E-05
sfr-mir-11	6.00E-05
dme-mir-11	2.00E-04
der-mir-11	2.00E-04
dse-mir-11	2.00E-04
dsi-mir-11	2.00E-04
dwi-mir-11	3.00E-04
aga-mir-11	5.00E-04
bmo-mir-11	5.00E-04
aae-miR-1175-5p
ID	Evalue
aae-mir-1175	2.00E-28
cqu-mir-1175	9.00E-28
aga-mir-1175	7.00E-24
bmo-mir-1175	2.00E-09
hme-mir-1175	3.00E-08
dqu-mir-1175	7.00E-08
pca-mir-1175	2.00E-07
tca-mir-1175	6.00E-07
ame-mir-1175	7.00E-05
aae-miR-124
ID	Evalue
aae-mir-124	3.00E-25
cqu-mir-124	5.00E-20
aga-mir-124	8.00E-18
dwi-mir-124	3.00E-11
dps-mir-124	1.00E-10
dan-mir-124	1.00E-10
dpe-mir-124	1.00E-10
dme-mir-124	7.00E-10
der-mir-124	7.00E-10
dse-mir-124	7.00E-10
dsi-mir-124	7.00E-10
dya-mir-124	7.00E-10
dgr-mir-124	1.00E-09
tca-mir-124	2.00E-09
dmo-mir-124	5.00E-09
dvi-mir-124	5.00E-09
dqu-mir-124	1.00E-08
pca-mir-124	1.00E-08
ame-mir-124	1.00E-08
bmo-mir-124	6.00E-08
nvi-mir-124	6.00E-08
mse-mir-124	1.00E-06
hme-mir-124	4.00E-06
bdo-mir-124	4.00E-05
aae-miR-125-5p
ID	Evalue
aae-mir-125	5.00E-33
cqu-mir-125	5.00E-33
aga-mir-125	1.00E-24
dme-mir-125	2.00E-14
dps-mir-125	2.00E-14
dan-mir-125	2.00E-14
der-mir-125	2.00E-14
dgr-mir-125-1	2.00E-14
dgr-mir-125-2	2.00E-14
dmo-mir-125	2.00E-14
dpe-mir-125-2	2.00E-14
dpe-mir-125-1	2.00E-14
dpe-mir-125-3	2.00E-14
dse-mir-125	2.00E-14
dsi-mir-125	2.00E-14
dvi-mir-125	2.00E-14
dwi-mir-125	2.00E-14
dya-mir-125	2.00E-14
bdo-mir-125	1.00E-10
tca-mir-125	5.00E-10
nvi-mir-125	1.00E-04
nlo-mir-125	1.00E-04
dqu-mir-125	5.00E-04
aae-miR-13-5p
ID	Evalue
aae-mir-13	2.00E-28
aga-mir-13b	7.00E-15
dqu-mir-13b	1.00E-10
dgr-mir-13b-2	1.00E-09
nvi-mir-13b	2.00E-09
dvi-mir-13b-2	7.00E-09
ame-mir-13b	1.00E-08
cqu-mir-13	2.00E-08
dwi-mir-13b-1	6.00E-08
dwi-mir-13b-2	1.00E-07
bdo-mir-13b	1.00E-06
bdo-mir-13a	1.00E-06
dps-mir-13b-1	1.00E-05
dpe-mir-13b-1	1.00E-05
dme-mir-13b-2	5.00E-05
der-mir-13b-2	5.00E-05
dse-mir-13b-2	5.00E-05
dsi-mir-13b-2	5.00E-05
dya-mir-13b-2	5.00E-05
dme-mir-13b-1	1.00E-04
dan-mir-13b-1	1.00E-04
der-mir-13b-1	1.00E-04
dse-mir-13b-1	1.00E-04
dsi-mir-13b-1	1.00E-04
dya-mir-13b-1	1.00E-04
dps-mir-13b-2	2.00E-04
dan-mir-13b-2	2.00E-04
dgr-mir-13b-1	2.00E-04
dmo-mir-13b-1	2.00E-04
dvi-mir-13b-1	2.00E-04
dmo-mir-13b-2	2.00E-04
dpe-mir-13b-2	2.00E-04
aga-mir-2c	3.00E-04
dps-mir-13a	4.00E-04
dgr-mir-13a	4.00E-04
dmo-mir-13a	4.00E-04
dpe-mir-13a	4.00E-04
dvi-mir-13a	4.00E-04
dwi-mir-13a	4.00E-04
pca-mir-13b	5.00E-04
api-mir-13a	7.00E-04
dme-mir-13a	0.001
dan-mir-13a	0.001
der-mir-13a	0.001
dse-mir-13a	0.001
dsi-mir-13a	0.001
dya-mir-13a	0.001
aae-miR-133
ID	Evalue
aae-mir-133	9.00E-46
cqu-mir-133	1.00E-27
aga-mir-133	2.00E-14
dvi-mir-133	3.00E-09
dwi-mir-133	2.00E-08
dan-mir-133	4.00E-08
dps-mir-133	2.00E-07
dgr-mir-133	3.00E-07
dmo-mir-133	3.00E-07
dpe-mir-133	1.00E-06
bmo-mir-133	3.00E-06
dme-mir-133	4.00E-06
dse-mir-133	4.00E-06
dsi-mir-133	4.00E-06
dya-mir-133	4.00E-06
mse-mir-133	4.00E-06
hme-mir-133	5.00E-06
dqu-mir-133	5.00E-06
der-mir-133	1.00E-05
bmo-mir-133	2.00E-05
mse-mir-133	2.00E-05
dan-mir-133	3.00E-05
dgr-mir-133	4.00E-05
dwi-mir-133	4.00E-05
nvi-mir-133	4.00E-05
ngi-mir-133	4.00E-05
nlo-mir-133	4.00E-05
pca-mir-133	4.00E-05
dps-mir-133	8.00E-05
dpe-mir-133	8.00E-05
dse-mir-133	2.00E-04
dsi-mir-133	2.00E-04
hme-mir-133	2.00E-04
der-mir-133	2.00E-04
dya-mir-133	2.00E-04
dme-mir-133	2.00E-04
aae-miR-137
ID	Evalue
aae-mir-137-1	1.00E-36
aae-mir-137-2	2.00E-35
cqu-mir-137	9.00E-30
aga-mir-137	1.00E-27
bdo-mir-137	3.00E-17
api-mir-137	4.00E-17
tca-mir-137	2.00E-16
mse-mir-137	3.00E-16
hme-mir-137	7.00E-16
ame-mir-137	2.00E-14
dqu-mir-137	4.00E-14
bmo-mir-137	1.00E-13
nvi-mir-137	4.00E-13
ngi-mir-137	7.00E-13
nlo-mir-137	7.00E-13
pca-mir-137	7.00E-13
dvi-mir-137	5.00E-09
dme-mir-137	4.00E-05
dsi-mir-137	4.00E-05
dps-mir-137	9.00E-05
tca-mir-137	0.001
aae-miR-14
ID	Evalue
aae-mir-14	4.00E-65
cqu-mir-14	6.00E-24
aga-mir-14	1.00E-17
api-mir-14	6.00E-05
nvi-mir-14	2.00E-04
ngi-mir-14	2.00E-04
aae-miR-184
ID	Evalue
aae-mir-184	4.00E-30
cqu-mir-184	2.00E-24
dvi-mir-184	7.00E-19
dwi-mir-184	7.00E-19
dme-mir-184	4.00E-18
dps-mir-184	4.00E-18
der-mir-184	4.00E-18
dmo-mir-184	4.00E-18
dpe-mir-184	4.00E-18
dse-mir-184	4.00E-18
dsi-mir-184	4.00E-18
dan-mir-184	2.00E-17
dya-mir-184	5.00E-17
dgr-mir-184	1.00E-16
aga-mir-184	1.00E-15
ame-mir-184	5.00E-11
dqu-mir-184	3.00E-10
nvi-mir-184	2.00E-09
ngi-mir-184	2.00E-09
nlo-mir-184	2.00E-09
bdo-mir-184	4.00E-09
pca-mir-184	9.00E-09
bmo-mir-184	2.00E-06
mse-mir-184	9.00E-06
tca-mir-184	2.00E-05
api-mir-184a	2.00E-05
api-mir-184b	1.00E-04
hme-mir-184	7.00E-04
aae-miR-1890
ID	Evalue
aae-mir-1890	2.00E-29
cqu-mir-1890	4.00E-21
aga-mir-1890	3.00E-08
aae-miR-1891
ID	Evalue
aae-mir-1891-1	9.00E-30
aae-mir-1891-2	9.00E-30
aga-mir-1891	3.00E-28
cqu-mir-1891	4.00E-27
aga-mir-1891	1.00E-07
aae-mir-1891-1	7.00E-07
aae-mir-1891-2	7.00E-07
cqu-mir-1891	1.00E-05
aae-miR-190
ID	Evalue
aae-mir-190	2.00E-35
cqu-mir-190-2	7.00E-31
cqu-mir-190-1	4.00E-30
aga-mir-190	2.00E-21
dps-mir-190	2.00E-19
dvi-mir-190	1.00E-18
dme-mir-190	4.00E-18
dsi-mir-190	2.00E-17
ame-mir-190	1.00E-14
bdo-mir-190	5.00E-13
pca-mir-190	8.00E-12
mse-mir-190	9.00E-11
nvi-mir-190	5.00E-09
bmo-mir-190	2.00E-08
tca-mir-190	4.00E-08
dqu-mir-190	4.00E-08
hme-mir-190	2.00E-07
api-mir-190	2.00E-07
aae-miR-193
ID	Evalue
aae-mir-193	7.00E-45
aae-mir-193	4.00E-07
aae-miR-210
ID	Evalue
aae-mir-210	4.00E-22
cqu-mir-210	4.00E-22
aga-mir-210	5.00E-19
bdo-mir-210	2.00E-16
dme-mir-210	4.00E-16
dps-mir-210a	4.00E-16
dan-mir-210	4.00E-16
der-mir-210	4.00E-16
dpe-mir-210	4.00E-16
dse-mir-210	4.00E-16
dsi-mir-210	4.00E-16
dwi-mir-210	4.00E-16
dya-mir-210	4.00E-16
dps-mir-210b	4.00E-16
dmo-mir-210	2.00E-15
dvi-mir-210	2.00E-15
ngi-mir-210	6.00E-14
nvi-mir-210	8.00E-14
dgr-mir-210	9.00E-14
hme-mir-210	2.00E-13
ame-mir-210	2.00E-13
pca-mir-210	4.00E-13
dqu-mir-210	9.00E-13
tca-mir-210	2.00E-11
mse-mir-210	6.00E-10
bmo-mir-210	8.00E-10
lmi-mir-210	2.00E-07
sfr-mir-210	2.00E-06
aae-miR-252-5p
ID	Evalue
aae-mir-252	3.00E-23
cqu-mir-252-1	3.00E-23
cqu-mir-252-2	3.00E-23
tca-mir-252a	5.00E-11
bmo-mir-252	2.00E-08
pxy-mir-252	2.00E-07
mse-mir-252	4.00E-07
hme-mir-252	3.00E-05
pca-mir-252	3.00E-05
dqu-mir-252a	8.00E-05
nvi-mir-252	2.00E-04
ngi-mir-252	2.00E-04
nlo-mir-252	2.00E-04
bdo-mir-252	2.00E-04
dvi-mir-252	2.00E-04
dps-mir-252	3.00E-04
dme-mir-252	3.00E-04
dsi-mir-252	3.00E-04
aae-miR-263a-5p
ID	Evalue
aae-mir-263a	8.00E-34
cqu-mir-263	4.00E-22
aga-mir-263a	7.00E-15
dgr-mir-263a	4.00E-13
bmo-mir-263a	3.00E-12
mse-mir-263a	3.00E-12
dmo-mir-263a	1.00E-11
dvi-mir-263a	1.00E-11
dps-mir-263a	1.00E-10
dpe-mir-263a	1.00E-10
dps-mir-3983	1.00E-10
pxy-mir-263	1.00E-09
dme-mir-263a	2.00E-09
der-mir-263a	2.00E-09
dsi-mir-263a	2.00E-09
dya-mir-263a	2.00E-09
dse-mir-263a	2.00E-09
hme-mir-263a	4.00E-09
dan-mir-263a	1.00E-08
dwi-mir-263a	1.00E-08
bdo-mir-263a	2.00E-06
pca-mir-263b	1.00E-05
ame-mir-263b	4.00E-04
ame-mir-263a	6.00E-04
dqu-mir-263a	7.00E-04
tca-mir-263a	8.00E-04
aae-miR-263b-5p
ID	Evalue
aae-mir-263b	2.00E-31
aga-mir-263b	2.00E-15
bdo-mir-263b	2.00E-07
tca-mir-263b	8.00E-07
dan-mir-263b	2.00E-06
dvi-mir-263b	4.00E-06
bdo-mir-263a	4.00E-06
der-mir-263b	1.00E-05
dgr-mir-263b	5.00E-05
dwi-mir-263b	8.00E-05
dya-mir-263b	8.00E-05
mse-mir-263b	9.00E-05
sfr-mir-263b	1.00E-04
dps-mir-263b	1.00E-04
hme-mir-263b	1.00E-04
dme-mir-263b	2.00E-04
dpe-mir-263b	2.00E-04
bmo-mir-263b	3.00E-04
dse-mir-263b	6.00E-04
dsi-mir-263b	6.00E-04
aae-miR-276-3p
ID	2.00E-31
aae-mir-276-1	5.00E-27
cqu-mir-276-2	4.00E-18
aga-mir-276	1.00E-16
dps-mir-276a	1.00E-16
dpe-mir-276a	1.00E-16
dwi-mir-276a	3.00E-15
dan-mir-276a	3.00E-15
dmo-mir-276a	3.00E-15
dvi-mir-276a	5.00E-15
dme-mir-276a	5.00E-15
der-mir-276a	5.00E-15
dse-mir-276a	5.00E-15
dsi-mir-276a	5.00E-15
dya-mir-276a	6.00E-15
dps-mir-276b	6.00E-15
dpe-mir-276b	8.00E-15
dmo-mir-276b	8.00E-15
dvi-mir-276b	2.00E-14
dan-mir-276b	2.00E-14
dgr-mir-276b	2.00E-14
dgr-mir-276a	2.00E-14
dwi-mir-276b	2.00E-12
mse-mir-276	2.00E-11
hme-mir-276	4.00E-11
bmo-mir-276	2.00E-10
dqu-mir-276	2.00E-10
dme-mir-276b	4.00E-10
der-mir-276b	4.00E-10
dse-mir-276b	4.00E-10
dsi-mir-276b	4.00E-10
dya-mir-276b	9.00E-10
ame-mir-276	5.00E-09
aae-mir-276-2	5.00E-09
nvi-mir-276	5.00E-09
ngi-mir-276	5.00E-09
bdo-mir-276a	5.00E-09
pca-mir-276	1.00E-08
nlo-mir-276	3.00E-08
api-mir-276	5.00E-08
bdo-mir-276b	1.00E-07
cqu-mir-276-1	2.00E-07
cqu-mir-276-3	2.00E-07
tca-mir-276	9.00E-06
lmi-mir-276	8.00E-05
tca-mir-276b	2.00E-04
dan-mir-276b	2.00E-04
aae-miR-285
ID	Evalue
aae-mir-285	1.00E-36
cqu-mir-285	3.00E-17
aga-mir-285	1.00E-06
dme-mir-285	6.00E-04
dps-mir-285	6.00E-04
der-mir-285	6.00E-04
dse-mir-285	6.00E-04
dsi-mir-285	6.00E-04
dya-mir-285	6.00E-04
aae-miR-286b
ID	Evalue
aae-mir-286b-1	8.00E-34
aae-mir-286b-2	8.00E-34
dgr-mir-286-2	1.00E-05
dgr-mir-286-1	1.00E-05
dan-mir-286	1.00E-05
dmo-mir-286	1.00E-05
aga-mir-286b	3.00E-04
aae-miR-2941
ID	Evalue
aae-mir-2941-1	2.00E-37
cqu-mir-2941-1	1.00E-08
aae-mir-2941-2	2.00E-04
cqu-mir-2941-2	4.00E-04
aae-miR-2944a-5p
ID	Evalue
aae-mir-2944a	1.00E-19
aga-mir-2944a-1	6.00E-15
aga-mir-2944a-2	9.00E-13
tca-mir-2944c	5.00E-04
aae-miR-2944b-5p
ID	Evalue
aae-mir-2944b	1.00E-19
aga-mir-2944a-1	2.00E-04
ame-mir-2944	5.00E-04
tca-mir-2944b	5.00E-04
tca-mir-2944c	7.00E-04
aae-miR-2a-5p
ID	Evalue
aae-mir-2a	8.00E-34
cqu-mir-2	4.00E-15
dmo-mir-2b	9.00E-12
dgr-mir-2b	4.00E-11
dvi-mir-2b	2.00E-10
dps-mir-2b-2	1.00E-09
dpe-mir-2b	1.00E-09
dvi-mir-2a-1	4.00E-09
aga-mir-2-1	6.00E-09
dme-mir-2b-2	7.00E-09
der-mir-2b-2	7.00E-09
dse-mir-2b-2	7.00E-09
dsi-mir-2b-2	7.00E-09
dan-mir-2b	1.00E-08
dwi-mir-2b	1.00E-08
dwi-mir-2a-1	3.00E-08
dya-mir-2b-2	4.00E-08
dme-mir-2a-1	7.00E-08
dse-mir-2a-1	7.00E-08
dsi-mir-2a-1	7.00E-08
dya-mir-2a-1	7.00E-08
dan-mir-2a-1	2.00E-07
der-mir-2a-1	4.00E-07
nvi-mir-2b	5.00E-07
dps-mir-2a-1	7.00E-07
dpe-mir-2a-1	7.00E-07
aae-mir-2b	2.00E-06
dgr-mir-2a-1	4.00E-06
ame-mir-2-2	9.00E-06
dqu-mir-2a	1.00E-05
tca-mir-2-2	4.00E-05
bdo-mir-2a-1	5.00E-05
tca-mir-2-1	1.00E-04
ame-mir-2-1	2.00E-04
ame-mir-2-3	2.00E-04
dmo-mir-2a-1	2.00E-04
mse-mir-2b	2.00E-04
ame-mir-2b	2.00E-04
nvi-mir-2c	2.00E-04
bmo-mir-2a-2	3.00E-04
dme-mir-2b-1	3.00E-04
dps-mir-2b-1	3.00E-04
der-mir-2b-1	3.00E-04
dsi-mir-2b-1	3.00E-04
dya-mir-2b-1	3.00E-04
hme-mir-2b	5.00E-04
dse-mir-2b-1	6.00E-04
api-mir-2a	6.00E-04
bdo-mir-2b-2	6.00E-04
bdo-mir-2b-1	6.00E-04
ngi-mir-2	7.00E-04
nlo-mir-2	7.00E-04
pca-mir-13b	7.00E-04
aae-miR-2c
ID	Evalue
aae-mir-2c	4.00E-26
aga-mir-2-2	4.00E-07
bdo-mir-2b-1	7.00E-05
tca-mir-2-1	8.00E-05
bdo-mir-2a-1	1.00E-04
ame-mir-2-3	2.00E-04
nvi-mir-2c	2.00E-04
ngi-mir-2	2.00E-04
nlo-mir-2	2.00E-04
dme-mir-2a-2	2.00E-04
dps-mir-2a-2	2.00E-04
dan-mir-2a-2	2.00E-04
der-mir-2a-2	2.00E-04
dpe-mir-2a-2	2.00E-04
dse-mir-2a-3	2.00E-04
dse-mir-2a-2	2.00E-04
dsi-mir-2a-2	2.00E-04
dwi-mir-2a-2	2.00E-04
dya-mir-2a-2	2.00E-04
dan-mir-2b	3.00E-04
dwi-mir-2b	3.00E-04
bdo-mir-2a-2	3.00E-04
mse-mir-2a	3.00E-04
hme-mir-2b	3.00E-04
pxy-mir-2b	3.00E-04
bdo-mir-2b-2	4.00E-04
aga-mir-2-1	5.00E-04
bmo-mir-2a-1	5.00E-04
tca-mir-2-3	5.00E-04
api-mir-2c	5.00E-04
hme-mir-2a	5.00E-04
sfr-mir-2a	5.00E-04
bmo-mir-2a-2	6.00E-04
dgr-mir-2a-2	6.00E-04
dmo-mir-2a-2	6.00E-04
dvi-mir-2a-2	6.00E-04
dme-mir-2b-2	7.00E-04
der-mir-2b-2	7.00E-04
dse-mir-2b-2	7.00E-04
dsi-mir-2b-2	7.00E-04
dya-mir-2b-2	7.00E-04
ame-mir-2-2	8.00E-04
mse-mir-2b	8.00E-04
dme-mir-2a-1	0.001
dse-mir-2a-1	0.001
dsi-mir-2a-1	0.001
dya-mir-2a-1	0.001
nvi-mir-2b	0.001
dqu-mir-2b	0.001
aae-miR-305-5p
ID	Evalue
aae-mir-305	4.00E-30
cqu-mir-305	2.00E-29
aga-mir-305	2.00E-19
dme-mir-305	3.00E-17
dse-mir-305	3.00E-17
der-mir-305	2.00E-16
dgr-mir-305	2.00E-16
dmo-mir-305	2.00E-16
dps-mir-305	1.00E-15
dan-mir-305	1.00E-15
dpe-mir-305	1.00E-15
dvi-mir-305	1.00E-15
dya-mir-305	1.00E-15
dwi-mir-305	3.00E-14
dsi-mir-305	4.00E-13
ame-mir-305	2.00E-12
dqu-mir-305	2.00E-12
nvi-mir-305	1.00E-11
ngi-mir-305	1.00E-11
nlo-mir-305	1.00E-11
tca-mir-305	3.00E-11
pca-mir-305	7.00E-11
bmo-mir-305	1.00E-10
hme-mir-305	1.00E-10
bdo-mir-305	2.00E-10
aae-miR-307
ID	Evalue
aae-mir-307	2.00E-31
aga-mir-307	5.00E-21
tca-mir-307	4.00E-12
aae-mir-307	2.00E-09
tca-mir-307b	4.00E-09
aga-mir-307	9.00E-08
lmi-mir-307	1.00E-07
api-mir-307	8.00E-07
bdo-mir-307	9.00E-07
dgr-mir-307	2.00E-06
dmo-mir-307	2.00E-06
dvi-mir-307	2.00E-06
dme-mir-307a	9.00E-06
dps-mir-307a	9.00E-06
dan-mir-307	9.00E-06
der-mir-307	9.00E-06
dpe-mir-307	9.00E-06
dse-mir-307	9.00E-06
dsi-mir-307	9.00E-06
dya-mir-307	9.00E-06
dme-mir-307b	9.00E-06
dps-mir-307b	9.00E-06
dwi-mir-307	1.00E-05
hme-mir-307	2.00E-05
mse-mir-307	9.00E-05
bmo-mir-307	1.00E-04
sfr-mir-307	1.00E-04
nvi-mir-307	2.00E-04
ame-mir-307	2.00E-04
dqu-mir-307	2.00E-04
dqu-mir-307	0.001
aae-miR-31
ID	Evalue
aae-mir-31	4.00E-55
cqu-mir-31	2.00E-29
aga-mir-31	1.00E-13
dps-mir-31a	1.00E-04
dpe-mir-31a	1.00E-04
dme-mir-31a	3.00E-04
der-mir-31a	3.00E-04
dse-mir-31a	3.00E-04
dsi-mir-31a	3.00E-04
dya-mir-31a	3.00E-04
aae-miR-315-5p
ID	Evalue
aae-mir-315	9.00E-32
cqu-mir-315	3.00E-27
aga-mir-315	1.00E-17
dps-mir-315	8.00E-13
dpe-mir-315	8.00E-13
dya-mir-315	8.00E-13
dme-mir-315	4.00E-12
dsi-mir-315	4.00E-12
dvi-mir-315a	1.00E-11
dgr-mir-315	1.00E-11
dan-mir-315	1.00E-10
der-mir-315	3.00E-10
dwi-mir-315	6.00E-10
dse-mir-315	1.00E-09
dmo-mir-315	4.00E-09
ame-mir-315	3.00E-07
nvi-mir-315	2.00E-06
nlo-mir-315	2.00E-06
api-mir-315	4.00E-06
bdo-mir-315	8.00E-06
dqu-mir-315	9.00E-06
tca-mir-315	4.00E-05
pca-mir-315	5.00E-05
aae-miR-33
ID	Evalue
aae-mir-33	7.00E-27
cqu-mir-33	4.00E-14
aga-mir-33	2.00E-09
mse-mir-33	1.00E-04
pca-mir-33	7.00E-04
hme-mir-33-1	9.00E-04
hme-mir-33-2	9.00E-04
aae-miR-375
ID	Evalue
aae-mir-375	1.00E-41
aga-mir-375	5.00E-06
cqu-mir-375-1	2.00E-05
cqu-mir-375-2	2.00E-05
dqu-mir-375	4.00E-04
aae-miR-7
ID	Evalue
aae-mir-7	1.00E-30
cqu-mir-7	8.00E-27
aga-mir-7	6.00E-23
dan-mir-7	8.00E-15
dya-mir-7	4.00E-14
dps-mir-7	9.00E-14
der-mir-7	9.00E-14
dpe-mir-7	9.00E-14
dme-mir-7	2.00E-13
dse-mir-7	2.00E-13
dsi-mir-7	2.00E-13
dvi-mir-7	2.00E-12
dgr-mir-7	2.00E-12
dmo-mir-7	2.00E-12
ame-mir-7	6.00E-12
nvi-mir-7	6.00E-12
nlo-mir-7	6.00E-12
dqu-mir-7	6.00E-12
hme-mir-7	3.00E-11
pca-mir-7	3.00E-11
sfr-mir-7	3.00E-10
mse-mir-7	1.00E-09
bmo-mir-7	5.00E-09
bdo-mir-7	2.00E-08
dwi-mir-7	2.00E-08
pxy-mir-7b	3.00E-08
tca-mir-7	2.00E-07
api-mir-7	2.00E-04
aae-miR-71-5p
ID	Evalue
aae-mir-71	1.00E-25
cqu-mir-71	2.00E-14
pca-mir-71	1.00E-06
ame-mir-71	5.00E-06
nvi-mir-71	5.00E-06
dqu-mir-71	5.00E-06
tca-mir-71	3.00E-04
bmo-mir-71	4.00E-04
mse-mir-71	4.00E-04
hme-mir-71	4.00E-04
aae-miR-8-5p
ID	Evalue
aae-mir-8	2.00E-26
cqu-mir-8	6.00E-25
aga-mir-8	4.00E-19
dgr-mir-8	4.00E-18
dvi-mir-8	4.00E-18
dmo-mir-8	2.00E-17
dps-mir-8	3.00E-17
dpe-mir-8	3.00E-17
dme-mir-8	2.00E-16
der-mir-8	2.00E-16
dse-mir-8	2.00E-16
dsi-mir-8	2.00E-16
dya-mir-8	2.00E-16
dan-mir-8	3.00E-16
dqu-mir-8	1.00E-15
dwi-mir-8	5.00E-15
nvi-mir-8	7.00E-15
nlo-mir-8	7.00E-15
bmo-mir-8	1.00E-14
tca-mir-8	1.00E-14
pca-mir-8	4.00E-14
mse-mir-8	5.00E-14
hme-mir-8	5.00E-14
bdo-mir-8	9.00E-14
ame-mir-8	1.00E-13
lmi-mir-8	1.00E-08
api-mir-8	3.00E-05
aae-mir-8	4.00E-05
cqu-mir-8	4.00E-05
aae-miR-87
ID	Evalue
aae-mir-87	6.00E-38
cqu-mir-87	1.00E-09
aga-mir-87	1.00E-09
dwi-mir-87-1	1.00E-04
ame-mir-87-1	1.00E-04
dwi-mir-87-2	6.00E-04
dme-mir-87	7.00E-04
ame-mir-87-2	7.00E-04
dan-mir-87	7.00E-04
aae-miR-276-5p
ID	Evalue
aae-mir-276-1	2.00E-31
cqu-mir-276-2	5.00E-27
aga-mir-276	4.00E-18
dps-mir-276a	1.00E-16
dpe-mir-276a	1.00E-16
dwi-mir-276a	1.00E-16
dan-mir-276a	3.00E-15
dmo-mir-276a	3.00E-15
dvi-mir-276a	3.00E-15
dme-mir-276a	5.00E-15
der-mir-276a	5.00E-15
dse-mir-276a	5.00E-15
dsi-mir-276a	5.00E-15
dya-mir-276a	5.00E-15
dps-mir-276b	6.00E-15
dpe-mir-276b	6.00E-15
dmo-mir-276b	8.00E-15
dvi-mir-276b	8.00E-15
dan-mir-276b	2.00E-14
dgr-mir-276b	2.00E-14
dgr-mir-276a	2.00E-14
dwi-mir-276b	2.00E-14
mse-mir-276	2.00E-12
hme-mir-276	2.00E-11
bmo-mir-276	4.00E-11
dqu-mir-276	2.00E-10
dme-mir-276b	2.00E-10
der-mir-276b	4.00E-10
dse-mir-276b	4.00E-10
dsi-mir-276b	4.00E-10
dya-mir-276b	4.00E-10
ame-mir-276	9.00E-10
aae-mir-276-2	5.00E-09
nvi-mir-276	5.00E-09
ngi-mir-276	5.00E-09
bdo-mir-276a	5.00E-09
pca-mir-276	5.00E-09
nlo-mir-276	1.00E-08
api-mir-276	3.00E-08
bdo-mir-276b	5.00E-08
cqu-mir-276-1	1.00E-07
cqu-mir-276-3	2.00E-07
tca-mir-276	2.00E-07
lmi-mir-276	9.00E-06
tca-mir-276b	8.00E-05
dan-mir-276b	2.00E-04
aae-miR-2765
ID	Evalue
aae-mir-2765	9.00E-30
dqu-mir-2765	6.00E-08
mse-mir-2765	1.00E-07
ame-mir-2765	3.00E-07
bmo-mir-2765	3.00E-07
pca-mir-2765	1.00E-06
sfr-mir-2765	1.00E-05
hme-mir-2765	1.00E-04
tca-mir-2765	5.00E-04
aae-miR-279
ID	Evalue
aae-mir-279	5.00E-33
cqu-mir-279	7.00E-18
dgr-mir-279	5.00E-10
dan-mir-279	8.00E-10
aga-mir-279	6.00E-09
dme-mir-279	1.00E-08
der-mir-279	1.00E-08
dse-mir-279	4.00E-08
dsi-mir-279	4.00E-08
dps-mir-279	7.00E-08
dmo-mir-279	7.00E-08
dpe-mir-279	7.00E-08
dya-mir-279	7.00E-08
dvi-mir-279	8.00E-08
dwi-mir-279	3.00E-07
nvi-mir-279	7.00E-04
aae-miR-281-5p
ID	Evalue
aae-mir-281	8.00E-34
cqu-mir-281-1	3.00E-32
cqu-mir-281-2	3.00E-32
aga-mir-281	5.00E-31
hme-mir-281	2.00E-15
mse-mir-281	1.00E-14
bmo-mir-281	9.00E-14
dan-mir-281-1	2.00E-13
ame-mir-281	3.00E-13
pxy-mir-281	5.00E-13
sfr-mir-281	3.00E-12
tca-mir-281	2.00E-11
dmo-mir-281-1	5.00E-11
dme-mir-281-1	7.00E-11
der-mir-281-1	7.00E-11
dse-mir-281-1	7.00E-11
dsi-mir-281	7.00E-11
dya-mir-281-1	7.00E-11
dqu-mir-281	7.00E-11
dps-mir-281-1	3.00E-10
dpe-mir-281-1	3.00E-10
dvi-mir-281-1	3.00E-10
nvi-mir-281	4.00E-10
ngi-mir-281	4.00E-10
nlo-mir-281	4.00E-10
dgr-mir-281-1	2.00E-09
pca-mir-281	2.00E-09
dps-mir-281-2	3.00E-09
dpe-mir-281-2	3.00E-09
dwi-mir-281-1	9.00E-09
dvi-mir-281-2	1.00E-08
api-mir-281	1.00E-08
bdo-mir-281	7.00E-08
dya-mir-281-2	1.00E-07
lmi-mir-281	2.00E-07
dgr-mir-281-2	5.00E-07
dme-mir-281-2	6.00E-07
der-mir-281-2	6.00E-07
dse-mir-281-2	6.00E-07
dmo-mir-281-2	3.00E-06
dan-mir-281-2	5.00E-06
dwi-mir-281-2	2.00E-05
dwi-mir-281-2	5.00E-05
bmo-mir-281	8.00E-04
aae-miR-282-5p
ID	Evalue
aae-mir-282-1	2.00E-49
aae-mir-282-2	2.00E-49
aga-mir-282	2.00E-08
dgr-mir-282	1.00E-04
nvi-mir-282	2.00E-04
dme-mir-282	4.00E-04
dps-mir-282	4.00E-04
bmo-mir-282	4.00E-04
der-mir-282	4.00E-04
dmo-mir-282	4.00E-04
dpe-mir-282	4.00E-04
dse-mir-282	4.00E-04
dsi-mir-282	4.00E-04
dvi-mir-282	4.00E-04
dwi-mir-282	4.00E-04
dya-mir-282	4.00E-04
nlo-mir-282	6.00E-04
pca-mir-282	6.00E-04
ame-mir-282	8.00E-04
dan-mir-282	0.001
aae-miR-283
ID	Evalue
aae-mir-283	3.00E-36
cqu-mir-283	5.00E-28
aga-mir-283	5.00E-13
dan-mir-283	3.00E-09
dvi-mir-283	3.00E-09
dme-mir-283	1.00E-08
der-mir-283	1.00E-08
dse-mir-283	1.00E-08
dsi-mir-283	1.00E-08
dya-mir-283	1.00E-08
dps-mir-283	2.00E-07
dgr-mir-283	2.00E-07
dmo-mir-283	2.00E-07
dpe-mir-283	2.00E-07
dwi-mir-283	4.00E-07
aae-mir-283	2.00E-04
bmo-mir-283	6.00E-04
cqu-mir-283	8.00E-04
aae-miR-929
ID	Evalue
aae-mir-929-1	4.00E-30
aae-mir-929-2	4.00E-30
aga-mir-929	4.00E-18
dps-mir-929	4.00E-13
dvi-mir-929	1.00E-12
bdo-mir-929	4.00E-12
dme-mir-929	5.00E-11
dsi-mir-929	5.00E-11
tca-mir-929	5.00E-10
api-mir-929	6.00E-10
pxy-mir-929	6.00E-10
hme-mir-929	2.00E-07
mse-mir-929a	3.00E-07
bmo-mir-929	5.00E-07
nvi-mir-929	6.00E-06
ngi-mir-929	6.00E-06
nlo-mir-929	6.00E-06
ame-mir-929	3.00E-05
dqu-mir-929	3.00E-05
pca-mir-929	3.00E-05
mse-mir-929b	2.00E-04
aae-mir-929-1	2.00E-04
aae-mir-929-2	2.00E-04
aae-miR-92b-3p
ID	Evalue
aae-mir-92b	4.00E-28
aga-mir-92b	3.00E-13
tca-mir-92b	8.00E-10
dgr-mir-92b	1.00E-08
dan-mir-92b	1.00E-08
dwi-mir-92b	2.00E-08
dmo-mir-92b	5.00E-08
dvi-mir-92b	5.00E-08
dme-mir-92b	1.00E-07
der-mir-92b	3.00E-07
dse-mir-92b	3.00E-07
dsi-mir-92b	3.00E-07
dya-mir-92b	3.00E-07
dps-mir-92b	2.00E-06
dpe-mir-92b	2.00E-06
aae-mir-92a	5.00E-04
aae-miR-932-5p
ID	Evalue
aae-mir-932	5.00E-33
cqu-mir-932	1.00E-12
bdo-mir-932	1.00E-08
tca-mir-932	2.00E-07
bmo-mir-932	3.00E-07
hme-mir-932	1.00E-06
sfr-mir-932	1.00E-06
dme-mir-932	2.00E-06
dsi-mir-932	2.00E-06
mse-mir-932	3.00E-05
dvi-mir-932	3.00E-05
nvi-mir-932	6.00E-05
ngi-mir-932	6.00E-05
nlo-mir-932	6.00E-05
aae-mir-932	1.00E-04
aga-mir-932	7.00E-04
aae-miR-957
ID	Evalue
aae-mir-957	4.00E-26
cqu-mir-957	1.00E-24
aga-mir-957	1.00E-17
dvi-mir-957	1.00E-10
dme-mir-957	8.00E-07
aae-mir-957	4.00E-06
dsi-mir-957	5.00E-06
dps-mir-957	6.00E-06
cqu-mir-957	1.00E-04
aae-miR-965
ID	Evalue
aae-mir-965	2.00E-26
cqu-mir-965	9.00E-20
dvi-mir-965	6.00E-09
aga-mir-965-1	1.00E-08
aga-mir-965-2	1.00E-08
dme-mir-965	4.00E-06
dsi-mir-965	4.00E-06
pxy-mir-965	1.00E-05
dqu-mir-965	2.00E-05
dps-mir-965	6.00E-05
pca-mir-965	1.00E-04
ame-mir-965	2.00E-04
aae-miR-970
ID	Evalue
aae-mir-970	2.00E-38
cqu-mir-970	2.00E-10
bdo-mir-970	8.00E-07
bmo-mir-970	8.00E-05
aga-mir-970	3.00E-04
aae-miR-981
ID	Evalue
aae-mir-981	2.00E-31
cqu-mir-981	1.00E-15
dps-mir-981	5.00E-06
dme-mir-981	1.00E-05
dsi-mir-981	1.00E-05
dvi-mir-981	2.00E-05
bdo-mir-981	8.00E-05
aga-mir-981	9.00E-05
hme-mir-981	6.00E-04
aae-miR-988-5p
ID	Evalue
aae-mir-988	7.00E-25
cqu-mir-988	5.00E-19
aga-mir-988	9.00E-13
dvi-mir-988	1.00E-11
dps-mir-988	2.00E-08
dme-mir-988	1.00E-07
dsi-mir-988	1.00E-07
bdo-mir-988	1.00E-04
aae-miR-989
ID	Evalue
aae-mir-989	3.00E-41
cqu-mir-989	3.00E-21
aga-mir-989	2.00E-09
aga-mir-989	2.00E-05
dvi-mir-989	6.00E-05
dme-mir-989	8.00E-05
dsi-mir-989	8.00E-05
dps-mir-989	9.00E-05
aae-miR-993
ID	Evalue
aae-mir-993	2.00E-35
cqu-mir-993	7.00E-25
aga-mir-993	5.00E-12
mse-mir-993	2.00E-07
hme-mir-993	2.00E-07
tca-mir-993	5.00E-07
dme-mir-993	9.00E-07
dps-mir-993	9.00E-07
dsi-mir-993	9.00E-07
dvi-mir-993	9.00E-07
bmo-mir-993a	3.00E-06
api-mir-993	3.00E-06
ame-mir-993	1.00E-05
nvi-mir-993	1.00E-05
nlo-mir-993	1.00E-05
dqu-mir-993	1.00E-05
dps-mir-993	8.00E-05
bmo-mir-993b	9.00E-05
dme-mir-993	5.00E-04
dsi-mir-993	5.00E-04
aae-miR-996
ID	Evalue
aae-mir-996	3.00E-34
cqu-mir-996	5.00E-27
dvi-mir-996	2.00E-10
dme-mir-996	9.00E-10
aga-mir-996	2.00E-05
bdo-mir-996	3.00E-05
aae-miR-998
ID	Evalue
aae-mir-998	9.00E-32
cqu-mir-998	3.00E-17
dvi-mir-998	1.00E-05
dme-mir-998	8.00E-05
bdo-mir-998	1.00E-04
aae-miR-999
ID	Evalue
aae-mir-999	2.00E-26
cqu-mir-999	9.00E-23
dme-mir-999	4.00E-06
dsi-mir-999	4.00E-06
dvi-mir-999	2.00E-05
aae-miR-9a
ID	Evalue
aae-mir-9a-1	3.00E-27
aae-mir-9a-2	3.00E-27
aga-mir-9a	8.00E-23
dme-mir-9a	8.00E-15
dps-mir-9a	8.00E-15
dan-mir-9a	8.00E-15
der-mir-9a	8.00E-15
dpe-mir-9a	8.00E-15
dse-mir-9a	8.00E-15
dsi-mir-9a	8.00E-15
dwi-mir-9a	8.00E-15
dya-mir-9a	8.00E-15
dgr-mir-9a	9.00E-15
dmo-mir-9a	9.00E-15
dvi-mir-9a	9.00E-15
mse-mir-9b	2.00E-11
ame-mir-9a	5.00E-11
dqu-mir-9	5.00E-11
pca-mir-9	5.00E-11
pxy-mir-9a	9.00E-11
tca-mir-9a	1.00E-10
nvi-mir-9a	2.00E-10
ngi-mir-9a	2.00E-10
nlo-mir-9a	2.00E-10
lmi-mir-9a	4.00E-10
bmo-mir-9a	8.00E-10
hme-mir-9b	9.00E-09
aae-mir-79	5.00E-08
cqu-mir-79	5.00E-08
dgr-mir-79	9.00E-08
dan-mir-79	3.00E-07
dmo-mir-79	3.00E-07
dvi-mir-79	3.00E-07
dwi-mir-79-2	3.00E-07
dwi-mir-79-1	3.00E-07
bdo-mir-79	3.00E-07
ame-mir-9b	3.00E-06
ame-mir-79	3.00E-06
dps-mir-79	4.00E-05
dpe-mir-79	4.00E-05
dya-mir-79	4.00E-05
dqu-mir-79	4.00E-05
tca-mir-9e	1.00E-04
api-mir-9a	2.00E-04
dme-mir-79	2.00E-04
aga-mir-79	2.00E-04
der-mir-79	2.00E-04
dse-mir-79	2.00E-04
ame-mir-9b	3.00E-04
ame-mir-79	3.00E-04
dan-mir-79	3.00E-04
dmo-mir-79	3.00E-04
dme-mir-9a	9.00E-04
dps-mir-9a	9.00E-04
dan-mir-9a	9.00E-04
der-mir-9a	9.00E-04
dgr-mir-9a	9.00E-04
dmo-mir-9a	9.00E-04
dpe-mir-9a	9.00E-04
dse-mir-9a	9.00E-04
dsi-mir-9a	9.00E-04
dvi-mir-9a	9.00E-04
dya-mir-9a	9.00E-04
aae-miR-9b
ID	Evalue
aae-mir-9b	9.00E-32
aga-mir-9b	1.00E-15
dme-mir-9b	7.00E-11
dps-mir-9b	2.00E-10
dpe-mir-9b	2.00E-10
dya-mir-9b	2.00E-10
dan-mir-9b	4.00E-10
dwi-mir-9b-1	1.00E-09
dwi-mir-9b-2	1.00E-09
der-mir-9b	2.00E-09
dmo-mir-9b	2.00E-09
dvi-mir-9b	2.00E-09
bdo-mir-9b	2.00E-09
dse-mir-9b	4.00E-09
dgr-mir-9b	4.00E-07
aae-miR-9c-5p
ID	Evalue
aae-mir-9c	4.00E-28
cqu-mir-9	8.00E-21
aga-mir-9c	6.00E-13
dmo-mir-9c	1.00E-09
dps-mir-9c	7.00E-09
der-mir-9c	7.00E-09
dpe-mir-9c	7.00E-09
dwi-mir-9c-1	7.00E-09
dwi-mir-9c-2	7.00E-09
dya-mir-9c	7.00E-09
dme-mir-9c	4.00E-08
dan-mir-9c	4.00E-08
dgr-mir-9c	4.00E-08
dse-mir-9c	4.00E-08
dvi-mir-9c	4.00E-08
bdo-mir-9c	1.00E-04
aae-miR-iab-4-5p
ID	Evalue
aae-mir-iab-4-1	2.00E-24
aae-mir-iab-4-2	2.00E-24
cqu-mir-iab-4	2.00E-24
aga-mir-iab-4	3.00E-22
tca-mir-iab-4	4.00E-19
tca-mir-iab-8	4.00E-19
dps-mir-iab-8	1.00E-17
dvi-mir-iab-8	1.00E-17
dsi-mir-iab-8	3.00E-17
dme-mir-iab-4	9.00E-17
dme-mir-iab-8	9.00E-17
der-mir-iab-4	9.00E-17
dse-mir-iab-4	9.00E-17
dsi-mir-iab-4	9.00E-17
dya-mir-iab-4	9.00E-17
ame-mir-iab-4	4.00E-16
ngi-mir-iab-4	4.00E-16
dps-mir-iab-4	5.00E-16
dan-mir-iab-4	5.00E-16
dgr-mir-iab-4	5.00E-16
dmo-mir-iab-4	5.00E-16
dpe-mir-iab-4	5.00E-16
dvi-mir-iab-4	5.00E-16
dwi-mir-iab-4	5.00E-16
dqu-iab-4	2.00E-15
pca-iab-4	2.00E-15
bdo-mir-iab-4	3.00E-15
nvi-mir-iab-8	6.00E-15
nvi-mir-iab-4	6.00E-15
bdo-mir-iab-8	2.00E-14
ngi-mir-iab-8	4.00E-13
bmo-mir-iab-4	2.00E-11
bmo-mir-iab-8	2.00E-11
mse-mir-iab-4	2.00E-11
api-mir-iab-4	1.00E-09
bdo-mir-iab-8	2.00E-06
bdo-mir-iab-4	4.00E-06
dps-mir-iab-4	9.00E-06
dan-mir-iab-4	9.00E-06
dgr-mir-iab-4	9.00E-06
dmo-mir-iab-4	9.00E-06
dpe-mir-iab-4	9.00E-06
dvi-mir-iab-4	9.00E-06
dwi-mir-iab-4	9.00E-06
dps-mir-iab-8	9.00E-06
dvi-mir-iab-8	9.00E-06
dme-mir-iab-4	2.00E-05
dme-mir-iab-8	2.00E-05
der-mir-iab-4	2.00E-05
dse-mir-iab-4	2.00E-05
dsi-mir-iab-4	2.00E-05
dya-mir-iab-4	2.00E-05
dsi-mir-iab-8	2.00E-05
ame-mir-iab-4	2.00E-04
nvi-mir-iab-8	2.00E-04
nvi-mir-iab-4	2.00E-04
ngi-mir-iab-4	2.00E-04
dqu-iab-4	2.00E-04
tca-mir-iab-4	3.00E-04
tca-mir-iab-8	3.00E-04
ngi-mir-iab-8	6.00E-04
pca-iab-4	6.00E-04
aga-mir-iab-4	7.00E-04
aae-mir-iab-4-1	7.00E-04
aae-mir-iab-4-2	7.00E-04
cqu-mir-iab-4	7.00E-04
aae-let-7
aga-let-7	0.002
cqu-let-7-5p	0.002
api-let-7	0.002
aae-miR-276-3p
dme-miR-276a-5p	3.00E-04
tca-miR-276-5p	3.00E-04
dgr-miR-276a-5p	3.00E-04
dwi-miR-276a-5p	3.00E-04
dme-miR-276b-5p	3.00E-04
dme-miR-276a-3p	8.00E-04
dps-miR-276a	8.00E-04
ame-miR-276-3p	8.00E-04
bmo-miR-276-5p	8.00E-04
aga-miR-276-3p	8.00E-04
tca-miR-276-3p	8.00E-04
dan-miR-276a	8.00E-04
der-miR-276a	8.00E-04
dgr-miR-276b-5p	8.00E-04
dgr-miR-276a-3p	8.00E-04
dmo-miR-276a	8.00E-04
dpe-miR-276a	8.00E-04
dse-miR-276a	8.00E-04
dsi-miR-276a	8.00E-04
dvi-miR-276a-3p	8.00E-04
dwi-miR-276a-3p	8.00E-04
dwi-miR-276b-5p	8.00E-04
dya-miR-276a	8.00E-04
lmi-miR-276-5p	8.00E-04
lmi-miR-276-3p	8.00E-04
api-miR-276	8.00E-04
cqu-miR-276-3p	8.00E-04
bmo-miR-276-3p	8.00E-04
nvi-miR-276	8.00E-04
ngi-miR-276	8.00E-04
nlo-miR-276	8.00E-04
mse-miR-276	8.00E-04
hme-miR-276	8.00E-04
bdo-miR-276b	8.00E-04
bdo-miR-276a	8.00E-04
dqu-miR-276-5p	8.00E-04
dqu-miR-276-3p	8.00E-04
aae-miR-276-3p	0.002
dme-miR-276b-3p	0.004
dps-miR-276b	0.004
dan-miR-276b	0.004
der-miR-276b	0.004
dgr-miR-276b-3p	0.004
dmo-miR-276b	0.004
dpe-miR-276b	0.004
dse-miR-276b	0.004
dsi-miR-276b	0.004
dvi-miR-276b-3p	0.004
dwi-miR-276b-3p	0.004
dya-miR-276b	0.004
pca-miR-276-3p	0.004
aae-miR-276-5p
dme-miR-276a-5p	3.00E-04
tca-miR-276-5p	3.00E-04
dgr-miR-276a-5p	3.00E-04
dwi-miR-276a-5p	3.00E-04
dme-miR-276b-5p	3.00E-04
dme-miR-276a-3p	8.00E-04
dps-miR-276a	8.00E-04
ame-miR-276-3p	8.00E-04
bmo-miR-276-5p	8.00E-04
aga-miR-276-3p	8.00E-04
tca-miR-276-3p	8.00E-04
dan-miR-276a	8.00E-04
der-miR-276a	8.00E-04
dgr-miR-276b-5p	8.00E-04
dgr-miR-276a-3p	8.00E-04
dmo-miR-276a	8.00E-04
dpe-miR-276a	8.00E-04
dse-miR-276a	8.00E-04
dsi-miR-276a	8.00E-04
dvi-miR-276a-3p	8.00E-04
dwi-miR-276a-3p	8.00E-04
dwi-miR-276b-5p	8.00E-04
dya-miR-276a	8.00E-04
lmi-miR-276-5p	8.00E-04
lmi-miR-276-3p	8.00E-04
api-miR-276	8.00E-04
cqu-miR-276-3p	8.00E-04
bmo-miR-276-3p	8.00E-04
nvi-miR-276	8.00E-04
ngi-miR-276	8.00E-04
nlo-miR-276	8.00E-04
mse-miR-276	8.00E-04
hme-miR-276	8.00E-04
bdo-miR-276b	8.00E-04
bdo-miR-276a	8.00E-04
dqu-miR-276-5p	8.00E-04
dqu-miR-276-3p	8.00E-04
dme-miR-276b-3p	0.004
dps-miR-276b	0.004
dan-miR-276b	0.004
der-miR-276b	0.004
dgr-miR-276b-3p	0.004
dmo-miR-276b	0.004
dpe-miR-276b	0.004
dse-miR-276b	0.004
dsi-miR-276b	0.004
dvi-miR-276b-3p	0.004
dwi-miR-276b-3p	0.004
dya-miR-276b	0.004
pca-miR-276-3p	0.004
aae-miR-970
dme-miR-970-3p	3.00E-03
tca-miR-970-3p	3.00E-03
aga-miR-970	3.00E-03
dps-miR-970-3p	3.00E-03
dsi-miR-970-3p	3.00E-03
cqu-miR-970	3.00E-03
dvi-miR-970-3p	3.00E-03
bdo-miR-970	3.00E-03
aae-miR-989
aga-miR-989	3.00E-03
cqu-miR-989	3.00E-03
aae-miR-996
aga-miR-996	9.00E-04
dme-miR-996-3p	5.00E-03
aae-miR-33
hme-miR-33	0.001
tca-miR-33-5p	0.003
bmo-miR-33-5p	0.003
cqu-miR-33	0.003
mse-miR-33	0.003
aga-miR-33-5p	0.003
