# Supplementary material for: miRNAsofAedesaegypti (Linnaeus 1762) conserved in six orders of the class Insecta
Source: Sci Rep. 2021 May 21;11:10706. doi: 10.1038/s41598-021-90095-9 (PMC8139948; doi:10.1038/s41598-021-90095-9)
Supplement: Supplementary file 3 — Supplementary Information 3. [file 41598_2021_90095_MOESM3_ESM.ods]

## Sheet: Eggs_vs_Female
Table Differential expression analysis Eggs vs Female
Genes	Fclog	CPMlog	LR	PValue	FDR
aae-miR-10	12.78769162	15.71753467	166.7653803	3.76425E-38	1.65627E-36
aae-miR-184	12.08529467	15.1345319	143.5260939	4.51029E-33	9.92264E-32
aae-miR-100	11.21520486	14.81239248	115.662493	5.63476E-27	8.26432E-26
aae-miR-1891	-5.18980524	14.6200548	80.88880847	2.38782E-19	2.6266E-18
aae-miR-92b-3p	9.927574993	12.57109609	77.69883283	1.20012E-18	1.05611E-17
aae-miR-305-5p	9.63595122	13.90300649	69.9038613	6.22664E-17	4.56621E-16
aae-miR-125-5p	-4.328154009	14.26075674	61.92955116	3.55967E-15	2.23751E-14
aae-miR-2944b-5p	3.024811365	14.15594013	40.93081255	1.57715E-10	8.67432E-10
aae-miR-989	-2.752723126	15.09500268	36.85600161	1.27184E-09	6.21788E-09
aae-let-7	-2.726396115	14.89838845	34.22218801	4.91652E-09	2.16327E-08
aae-miR-965	6.99151498	10.48103149	19.78982604	8.64416E-06	3.45766E-05
aae-miR-2765	-6.648789726	10.52524129	15.82812691	6.93637E-05	0.000254334
aae-miR-932-5p	-1.848799668	13.32550581	13.81811025	0.000201386	0.000681613
aae-miR-286b	1.456534446	13.4416645	10.45020502	0.001226358	0.003854269
aae-miR-315-5p	1.250089896	14.27663762	8.053849404	0.004540707	0.013319408
aae-miR-282-5p	5.252936911	9.472720265	6.685587556	0.009719548	0.026728758
aae-miR-iab-4-5p	1.301211895	11.45847005	5.754086132	0.01645035	0.042577377
aae-miR-1890	-1.080864986	12.54572235	4.526114073	0.033381335	0.081598818
aae-miR-8-5p	-0.768923722	15.90398407	3.366823395	0.066521906	0.154050729
aae-miR-252-5p	-0.750113193	13.78357949	2.757376863	0.09680685	0.21297507
aae-miR-137	0.760856697	12.96744093	2.582187575	0.108072213	0.226437017
aae-miR-957	-0.621329387	14.10805658	1.961975157	0.161302236	0.322604473
aae-miR-2c	0.588714674	13.83308408	1.782007073	0.181903062	0.347988467
aae-miR-133	0.615059779	12.58888425	1.534285155	0.215470457	0.395029171
aae-miR-190	0.380270948	14.25277901	0.763233661	0.382318448	0.645047451
aae-miR-9b	-0.363822713	14.68753378	0.729321614	0.393103168	0.645047451
aae-miR-9a	0.356382221	15.39592515	0.7209741	0.395824572	0.645047451
aae-miR-2941	-0.233384934	14.21474246	0.299286765	0.584329901	0.885028366
aae-miR-263b-5p	0.222980423	15.05490695	0.278072278	0.597967506	0.885028366
aae-miR-999	0.218148925	14.7082	0.261189309	0.609304258	0.885028366
aae-miR-283	-0.20644712	15.17182971	0.240919609	0.623542712	0.885028366
aae-miR-970	0.214992197	12.82081879	0.203209725	0.652142428	0.896695838
aae-miR-14	0.144098874	14.94944709	0.115999457	0.73341457	0.977886094
aae-miR-7	0.111008515	15.31266297	0.071084218	0.789764652	0.984158901
aae-miR-279	0.111793392	14.52780928	0.068294976	0.793835662	0.984158901
aae-bantam-5p	-0.10110221	15.54010898	0.059305263	0.80759739	0.984158901
aae-miR-981	0.088573188	13.04894017	0.03380037	0.854132096	0.984158901
aae-miR-9c-5p	-0.05407119	14.53160158	0.016396875	0.89810918	0.984158901
aae-miR-1	-0.050732327	15.84542213	0.014851349	0.903005056	0.984158901
aae-miR-276-3p	-0.037833023	15.51328981	0.008169492	0.927981085	0.984158901
aae-miR-87	-0.038523863	12.42087199	0.005596673	0.94036516	0.984158901
aae-miR-10365	-0.021755293	13.78254058	0.002394458	0.960972534	0.984158901
aae-miR-375	0.012229973	12.88914011	0.000731243	0.978426626	0.984158901
aae-miR-276-5p	-0.0083133	15.50816097	0.000394228	0.984158901	0.984158901

## Sheet: Eggs_vs_Male
Table Differential expression analysis Eggs vs Male
Genes	logFC	logCPM	LR	PValue	FDR
aae-bantam-5p	12.27882257	15.54010898	133.7975825	6.04996E-31	2.66198E-29
aae-miR-7	12.15508102	15.31266297	129.8432801	4.43443E-30	9.75574E-29
aae-miR-9c-5p	11.28126688	14.53160158	102.8049286	3.69828E-24	5.42415E-23
aae-miR-286b	10.74525959	13.4416645	87.21973353	9.711E-21	1.06821E-19
aae-miR-1891	-5.135898717	14.6200548	78.77842869	6.94816E-19	6.11438E-18
aae-miR-2944b-5p	4.671518318	14.15594013	70.64693502	4.27231E-17	3.13303E-16
aae-miR-125-5p	-4.28253704	14.26075674	60.09873609	9.02163E-15	5.67074E-14
aae-miR-375	9.622421794	12.88914011	58.11867144	2.46773E-14	1.35725E-13
aae-miR-2941	3.776521356	14.21474246	46.51856637	9.07545E-12	4.43689E-11
aae-miR-iab-4-5p	8.596840567	11.45847005	36.99087878	1.18683E-09	5.22206E-09
aae-let-7	-2.607552298	14.89838845	31.17907008	2.35289E-08	9.41157E-08
aae-miR-2765	-7.5857861	10.52524129	25.51218392	4.39598E-07	1.61186E-06
aae-miR-932-5p	-2.227308837	13.32550581	19.78598403	8.66155E-06	2.9316E-05
aae-miR-305-5p	-1.68929381	13.90300649	14.24927867	0.000160122	0.000503241
aae-miR-92b-3p	1.685582016	12.57109609	11.4012721	0.000733938	0.002152886
aae-miR-957	-1.008933244	14.10805658	5.110224991	0.023785236	0.065409398
aae-miR-1890	-1.13479676	12.54572235	4.777109449	0.028840493	0.074645981
aae-miR-252-5p	-0.977142049	13.78357949	4.595869236	0.032049087	0.078342214
aae-miR-981	-0.966669162	13.04894017	4.190530992	0.040650363	0.094137683
aae-miR-87	-0.920796784	12.42087199	3.328225585	0.068100308	0.149820677
aae-miR-100	-0.715406829	14.81239248	2.847651142	0.091507541	0.191730085
aae-miR-315-5p	0.679109948	14.27663762	2.418522769	0.119907957	0.239815914
aae-miR-2c	0.675880564	13.83308408	2.25455694	0.13322158	0.254858675
aae-miR-10	0.602184261	15.71753467	2.081280298	0.149115059	0.273377608
aae-miR-282-5p	-1.095210803	9.472720265	1.515013118	0.21837572	0.384341267
aae-miR-8-5p	-0.470030878	15.90398407	1.25205902	0.26315958	0.445346981
aae-miR-9a	0.368118533	15.39592515	0.75968369	0.383427529	0.624844862
aae-miR-279	0.360983263	14.52780928	0.689425546	0.406359843	0.638565467
aae-miR-283	0.343188258	15.17182971	0.646712032	0.421290672	0.639199641
aae-miR-184	0.319922733	15.1345319	0.580589467	0.446081361	0.654252663
aae-miR-14	0.306260476	14.94944709	0.512666128	0.473986982	0.672755716
aae-miR-9b	0.241446228	14.68753378	0.309261325	0.57813382	0.794934003
aae-miR-10365	-0.23184998	13.78254058	0.26706714	0.605305979	0.802962463
aae-miR-137	0.233922559	12.96744093	0.245206141	0.620470994	0.802962463
aae-miR-965	-0.255235414	10.48103149	0.154260443	0.694496727	0.855665419
aae-miR-133	-0.187923388	12.58888425	0.148378369	0.700089888	0.855665419
aae-miR-989	-0.131181352	15.09500268	0.083298409	0.772876293	0.874844725
aae-miR-1	0.120307065	15.84542213	0.082569446	0.77384511	0.874844725
aae-miR-263b-5p	0.121296268	15.05490695	0.081383995	0.775430551	0.874844725
aae-miR-999	0.093958008	14.7082	0.047826372	0.826889658	0.909578624
aae-miR-970	-0.069143968	12.82081879	0.020531841	0.886061657	0.949302632
aae-miR-276-3p	0.049647908	15.51328981	0.013898738	0.906152513	0.949302632
aae-miR-276-5p	0.024535891	15.50816097	0.003396243	0.953527754	0.958644524
aae-miR-190	-0.022607104	14.25277901	0.002688903	0.958644524	0.958644524

## Sheet: Female_vs_Male
Table Differential expression analysis Female vs Male
Genes	logFC	logCPM	LR	PValue	FDR
aae-miR-10	12.18550736	15.71753467	146.4949778	1.01189E-33	4.45231E-32
aae-miR-100	11.93061169	14.81239248	138.118573	6.86527E-32	1.51036E-30
aae-bantam-5p	-12.37992478	15.54010898	137.0802818	1.15807E-31	1.6985E-30
aae-miR-184	11.76537194	15.1345319	132.7328694	1.03434E-30	1.13777E-29
aae-miR-7	-12.0440725	15.31266297	126.3589915	2.56601E-29	2.25809E-28
aae-miR-305-5p	11.32524503	13.90300649	118.5924274	1.28619E-27	9.43206E-27
aae-miR-9c-5p	-11.33533807	14.53160158	104.4837682	1.58486E-24	9.96201E-24
aae-miR-375	-9.610191822	12.88914011	57.94659054	2.69332E-14	1.48133E-13
aae-miR-2941	-4.00990629	14.21474246	52.52088841	4.25696E-13	2.08118E-12
aae-miR-286b	-9.288725139	13.4416645	50.73576885	1.05676E-12	4.64975E-12
aae-miR-92b-3p	8.241992977	12.57109609	37.0955931	1.12478E-09	4.49911E-09
aae-miR-989	-2.621541774	15.09500268	33.17777892	8.41062E-09	3.08389E-08
aae-miR-965	7.246750394	10.48103149	21.66361896	3.24895E-06	1.09964E-05
aae-miR-iab-4-5p	-7.295628672	11.45847005	18.7521358	1.48857E-05	4.67835E-05
aae-miR-282-5p	6.348147713	9.472720265	12.59714143	0.000386337	0.001133256
aae-miR-2944b-5p	-1.646706953	14.15594013	7.968081339	0.004760938	0.013092578
aae-miR-981	1.05524235	13.04894017	4.976595538	0.025692495	0.066498223
aae-miR-87	0.882272921	12.42087199	3.096585378	0.078456696	0.191783034
aae-miR-133	0.802983168	12.58888425	2.544570039	0.110674035	0.256297766
aae-miR-2765	0.936996374	10.52524129	2.112757816	0.146075859	0.32136689
aae-miR-9b	-0.605268942	14.68753378	1.958142288	0.161712137	0.33882543
aae-miR-283	-0.549635378	15.17182971	1.663076069	0.197188511	0.385150176
aae-miR-315-5p	0.570979948	14.27663762	1.632710913	0.201328501	0.385150176
aae-miR-137	0.526934137	12.96744093	1.170689454	0.279259621	0.511975973
aae-miR-190	0.402878052	14.25277901	0.84128399	0.359029807	0.631892461
aae-miR-957	0.387603856	14.10805658	0.788763247	0.374474355	0.633725831
aae-miR-932-5p	0.378509169	13.32550581	0.707858847	0.400155541	0.652105325
aae-miR-8-5p	-0.298892845	15.90398407	0.513427025	0.473659075	0.744321403
aae-miR-970	0.284136165	12.82081879	0.341834685	0.558772117	0.831055653
aae-miR-279	-0.249189871	14.52780928	0.32835581	0.566628854	0.831055653
aae-miR-252-5p	0.227028857	13.78357949	0.262949004	0.60810135	0.863111593
aae-miR-10365	0.210094687	13.78254058	0.22035825	0.638767085	0.878304742
aae-miR-1	-0.171039393	15.84542213	0.167110761	0.682692436	0.910256581
aae-miR-14	-0.162161602	14.94944709	0.143604789	0.704723342	0.911994913
aae-miR-999	0.124190916	14.7082	0.083173894	0.773041451	0.95122357
aae-let-7	-0.118843817	14.89838845	0.079281236	0.77827383	0.95122357
aae-miR-263b-5p	0.101684155	15.05490695	0.05698731	0.811322591	0.956700309
aae-miR-276-3p	-0.087480931	15.51328981	0.043225005	0.835302176	0.956700309
aae-miR-2c	-0.087165891	13.83308408	0.036745386	0.847984365	0.956700309
aae-miR-1891	-0.053906522	14.6200548	0.016173226	0.898802685	0.958797462
aae-miR-1890	0.053931773	12.54572235	0.012378282	0.911411975	0.958797462
aae-miR-125-5p	-0.045616969	14.26075674	0.011334169	0.915215759	0.958797462
aae-miR-276-5p	-0.032849191	15.50816097	0.006095371	0.937770099	0.959578706
aae-miR-9a	-0.011736312	15.39592515	0.000769807	0.977865214	0.977865214
